# Supplementary material for: Long noncoding RNA expression signature to predict platinum-based chemotherapeutic sensitivity of ovarian cancer patients
Source: Sci Rep. 2017 Feb 2;7:18. doi: 10.1038/s41598-017-00050-w (PMC5428368; doi:10.1038/s41598-017-00050-w)
Supplement: Supplementary file 2 — Supplementary Tables [file 41598_2017_50_MOESM2_ESM.xls]

## Sheet: Table S1
Gene_id	chr	position_start	position_end	strand	gene_type	Gene symble	OR	95% CI of OR		pvalue
ENSG00000175061.17	chr17	16438822	16478678	+	processed_transcript	LRRC75A-AS1	0.7	0.52	0.92	0.0138
ENSG00000176320.2	chr1	158197922	158203877	-	lincRNA	RP11-404O13.5	0.67	0.5	0.89	0.00738
ENSG00000177410.12	chr20	49278178	49295738	+	antisense	ZFAS1	0.65	0.48	0.85	0.00274
ENSG00000180769.8	chr4	84965682	85011277	+	processed_transcript	WDFY3-AS2	0.59	0.44	0.79	0.000411
ENSG00000184441.4	chr21	44331234	44335851	+	antisense	AP001062.7	1.41	1.08	1.85	0.0109
ENSG00000185065.6	chr22	19447893	19450105	+	antisense	AC000068.5	1.5	1.14	1.99	0.00444
ENSG00000186056.9	chr1	30718504	30726827	+	antisense	MATN1-AS1	0.77	0.59	1	0.0478
ENSG00000197934.8	chr21	26393635	26569252	+	antisense	CYYR1-AS1	0.75	0.56	0.99	0.0451
ENSG00000198221.8	chr6	167823876	167826709	-	lincRNA	MLLT4-AS1	0.69	0.51	0.91	0.0103
ENSG00000198468.7	chr1	212852108	212858088	-	lincRNA	FLVCR1-AS1	1.32	1.01	1.74	0.0437
ENSG00000203643.3	chr2	11721619	11724222	-	antisense	AC012456.3	1.4	1.07	1.83	0.0139
ENSG00000204091.7	chr6	40334954	40379887	+	antisense	TDRG1	0.76	0.57	0.99	0.0456
ENSG00000204241.7	chr11	134032272	134046849	+	lincRNA	RP11-713P17.3	1.35	1.03	1.78	0.0335
ENSG00000204380.4	chr2	158658337	158735002	-	antisense	AC005042.4	1.47	1.12	1.94	0.00578
ENSG00000214772.2	chr12	14665655	14757963	+	antisense	RP11-174G6.1	0.7	0.51	0.93	0.0158
ENSG00000214803.3	chr8	124192671	124247398	-	lincRNA	RP11-37N22.1	0.74	0.55	0.98	0.0441
ENSG00000214915.3	chrX	151515551	151516245	+	lincRNA	XX-FW80269A6.1	0.75	0.56	0.98	0.0412
ENSG00000215458.8	chr21	43805758	43812567	-	antisense	AATBC	1.31	1	1.72	0.0475
ENSG00000218510.6	chr1	22024531	22031225	+	lincRNA	LINC00339	0.74	0.56	0.97	0.0309
ENSG00000223403.3	chr14	101069911	101072937	+	lincRNA	MEG9	1.41	1.07	1.86	0.0141
ENSG00000223410.1	chr20	40121041	40126357	+	lincRNA	RP1-191L6.2	0.76	0.57	0.99	0.046
ENSG00000223440.1	chr9	32633454	32648685	+	antisense	RP11-555J4.4	0.75	0.57	0.99	0.0427
ENSG00000223652.2	chr5	123087248	123090299	-	antisense	AC106786.1	1.53	1.17	2.03	0.002
ENSG00000223732.2	chr13	44982077	45083125	-	lincRNA	RP11-321C24.1	0.72	0.55	0.94	0.0166
ENSG00000223891.5	chr20	44210960	44226027	+	lincRNA	OSER1-AS1	0.76	0.58	0.99	0.0427
ENSG00000223911.1	chr2	147899401	147902956	-	antisense	AC009480.3	0.66	0.49	0.88	0.00496
ENSG00000223929.1	chr2	60359216	60391375	-	lincRNA	MIR4432HG	0.73	0.55	0.96	0.03
ENSG00000223930.5	chr3	178202050	178385417	-	lincRNA	RP11-33A14.1	0.74	0.56	0.97	0.0346
ENSG00000223944.1	chr1	37262739	37325100	-	lincRNA	RP5-1180C18.1	1.44	1.11	1.9	0.00754
ENSG00000224391.1	chr2	216590426	216606938	-	antisense	LINC01280	0.72	0.54	0.95	0.0231
ENSG00000224535.1	chr1	212466816	212467743	-	lincRNA	RP11-61J19.2	0.73	0.55	0.96	0.0281
ENSG00000224563.1	chr3	188562238	188568666	-	antisense	LPP-AS1	1.32	1.01	1.72	0.0428
ENSG00000224850.1	chr2	103011779	103019898	+	lincRNA	AC108051.3	0.75	0.56	0.98	0.0372
ENSG00000225000.1	chr7	18429062	18430738	-	antisense	AC010082.2	0.67	0.5	0.88	0.0046
ENSG00000225077.2	chr1	6236240	6239444	+	lincRNA	LINC00337	1.35	1.03	1.79	0.0331
ENSG00000225427.1	chr13	78787319	78792307	-	lincRNA	LINC00331	0.69	0.52	0.91	0.00962
ENSG00000225444.1	chr2	52373118	52390012	+	lincRNA	AC087073.1	0.74	0.54	0.97	0.0373
ENSG00000225656.1	chr1	230823641	230824707	-	lincRNA	RP5-858B6.1	1.34	1.03	1.75	0.028
ENSG00000225721.5	chr1	44759037	44775810	-	antisense	RP11-269F19.2	0.73	0.55	0.96	0.03
ENSG00000225738.2	chr10	82228985	82232920	-	processed_transcript	NRG3-AS1	0.75	0.57	0.98	0.04
ENSG00000225785.1	chr20	52451464	52455619	-	lincRNA	RP4-583K8.1	0.74	0.56	0.98	0.0373
ENSG00000225794.1	chr2	216604771	216611202	+	lincRNA	AC073321.4	0.75	0.57	0.99	0.0411
ENSG00000225938.1	chr1	101235683	101236528	-	antisense	RP4-575N6.4	0.69	0.5	0.92	0.0161
ENSG00000226005.3	chr10	3934519	3935813	+	lincRNA	RP11-464C19.3	1.34	1.03	1.76	0.0333
ENSG00000226032.1	chr6	159064728	159065273	-	lincRNA	RP1-111C20.3	0.73	0.54	0.97	0.0369
ENSG00000226101.1	chr17	72072333	72093481	+	lincRNA	AC007461.2	1.47	1.12	1.94	0.00551
ENSG00000226134.1	chr13	97675011	97677963	-	lincRNA	RP11-120E13.1	1.65	1.26	2.19	0.0004
ENSG00000226206.1	chr9	89799695	89821753	+	lincRNA	RP5-1050E16.2	0.73	0.55	0.97	0.0322
ENSG00000226252.1	chr1	47225797	47230750	+	antisense	RP1-18D14.7	0.74	0.56	0.98	0.0379
ENSG00000226312.7	chr2	201140278	201157823	-	antisense	CFLAR-AS1	0.71	0.52	0.94	0.0197
ENSG00000226390.1	chr20	63448051	63449329	+	antisense	RP11-358D14.2	1.31	1	1.72	0.048
ENSG00000226526.1	chr1	16978926	17005091	+	antisense	RP1-37C10.3	0.73	0.54	0.97	0.033
ENSG00000226581.1	chr7	63900823	63917994	+	lincRNA	RP11-340I6.8	1.35	1.04	1.78	0.0283
ENSG00000226688.6	chr10	95753206	96090238	-	antisense	ENTPD1-AS1	0.75	0.57	0.99	0.044
ENSG00000226741.1	chr22	27310651	27317456	+	lincRNA	CTA-929C8.6	1.36	1.04	1.8	0.0261
ENSG00000226953.7	chr2	133264968	133284762	+	antisense	AC010890.1	1.38	1.04	1.86	0.0293
ENSG00000227017.1	chr7	30176387	30179014	-	lincRNA	AC007036.6	0.72	0.54	0.95	0.0249
ENSG00000227033.1	chr2	231978488	232015720	-	antisense	AC105461.1	0.7	0.53	0.92	0.0134
ENSG00000227148.1	chr7	63044827	63054431	-	lincRNA	RP11-196D18.1	0.73	0.55	0.97	0.032
ENSG00000227172.2	chr7	39545646	39566239	-	antisense	AC011290.4	0.71	0.53	0.93	0.016
ENSG00000227195.9	chr20	26186920	26251526	-	processed_transcript	MIR663AHG	0.74	0.56	0.97	0.0301
ENSG00000227244.2	chr10	61016275	61026420	+	lincRNA	LINC00845	0.75	0.57	0.99	0.0455
ENSG00000227338.1	chr10	3266003	3267015	+	lincRNA	RP11-195B3.1	0.76	0.57	0.99	0.0412
ENSG00000227409.1	chr1	35358822	35366077	-	antisense	ZMYM4-AS1	0.7	0.52	0.93	0.018
ENSG00000227542.1	chr2	191229165	191246172	-	lincRNA	AC092614.2	0.74	0.55	0.97	0.0343
ENSG00000227588.2	chr3	2110409	2144241	-	lincRNA	CNTN4-AS2	0.57	0.42	0.75	0.000145
ENSG00000227619.1	chr9	129575409	129584556	+	antisense	RP11-492E3.2	1.33	1.01	1.76	0.0447
ENSG00000227681.5	chr6	147660703	147953937	+	lincRNA	RP11-307P5.1	0.65	0.49	0.86	0.00308
ENSG00000227713.1	chr2	724966	731224	-	lincRNA	AC116609.1	0.75	0.56	0.99	0.0464
ENSG00000227748.1	chr6	146859181	146863081	+	lincRNA	RP11-497D6.3	0.68	0.51	0.89	0.0067
ENSG00000228058.1	chr1	230002730	230007162	+	lincRNA	RP11-552D4.1	0.69	0.51	0.91	0.0113
ENSG00000228072.1	chr9	33512959	33514773	-	antisense	RP11-255A11.2	0.73	0.54	0.97	0.0345
ENSG00000228113.7	chr7	88219359	88304367	+	antisense	AC003991.3	0.74	0.55	0.97	0.0335
ENSG00000228173.1	chr7	48660575	48663305	-	lincRNA	AC091770.3	0.75	0.57	0.98	0.0386
ENSG00000228215.2	chr1	191875495	192011260	+	lincRNA	RP11-541F9.2	0.68	0.51	0.89	0.00673
ENSG00000228308.1	chr3	176814155	176817001	-	lincRNA	LINC01209	0.76	0.57	1	0.0495
ENSG00000228358.5	chr4	117360625	117372852	+	lincRNA	AC113617.1	0.68	0.51	0.89	0.00691
ENSG00000228401.4	chr9	136648610	136660421	-	antisense	HSPC324	0.75	0.56	0.98	0.0409
ENSG00000228527.1	chr10	58304553	58305621	+	lincRNA	RP11-179B15.5	1.33	1.02	1.73	0.0346
ENSG00000228536.1	chr1	219409681	219411941	-	lincRNA	RP11-392O17.1	1.36	1.05	1.77	0.0222
ENSG00000228618.1	chr2	215476667	215480248	+	lincRNA	AC012462.3	1.36	1.04	1.78	0.023
ENSG00000228669.1	chr13	62672285	62732359	-	lincRNA	LINC00448	0.73	0.55	0.96	0.0261
ENSG00000228703.1	chr1	109628417	109630305	-	antisense	RP5-1160K1.6	0.75	0.58	0.98	0.0373
ENSG00000228812.7	chr20	62352995	62356480	+	antisense	LAMA5-AS1	0.7	0.53	0.92	0.0116
ENSG00000228839.5	chr22	31292499	31338021	+	antisense	PIK3IP1-AS1	1.47	1.13	1.95	0.00543
ENSG00000229005.2	chr20	44372746	44395706	-	antisense	HNF4A-AS1	0.68	0.51	0.9	0.0069
ENSG00000229249.6	chr13	78012883	78053595	+	lincRNA	LINC00446	0.74	0.56	0.97	0.0308
ENSG00000229278.1	chr10	99651989	99653905	-	antisense	RP11-483F11.7	0.74	0.55	0.97	0.0332
ENSG00000229373.8	chr13	113888306	113923512	+	lincRNA	LINC00452	1.36	1.04	1.79	0.025
ENSG00000229379.1	chr7	15841297	15842360	-	lincRNA	AC006041.1	0.74	0.56	0.97	0.0306
ENSG00000229380.1	chr7	561958	565619	+	antisense	AC147651.5	1.32	1.01	1.74	0.0441
ENSG00000229393.1	chr1	2493437	2494479	-	antisense	RP3-395M20.3	1.34	1.03	1.74	0.0302
ENSG00000229404.5	chr10	84279980	84294659	+	lincRNA	LINC00858	0.74	0.56	0.97	0.0304
ENSG00000229699.1	chr1	153174518	153191676	+	lincRNA	RP1-140J1.1	1.32	1.01	1.74	0.0402
ENSG00000229848.1	chr17	81514047	81527776	+	antisense	RP13-766D20.2	1.39	1.07	1.83	0.0163
ENSG00000229876.1	chr20	6446723	6528459	+	lincRNA	CASC20	0.7	0.53	0.91	0.00788
ENSG00000229893.2	chr7	27733064	27740395	-	antisense	AC004549.6	0.72	0.54	0.94	0.0187
ENSG00000229951.5	chr2	28384409	28394672	-	antisense	FLJ31356	0.71	0.54	0.94	0.0186
ENSG00000229956.10	chr1	71081324	71489976	+	processed_transcript	ZRANB2-AS2	0.7	0.53	0.91	0.00906
ENSG00000230010.1	chr20	18322552	18359300	-	lincRNA	RP4-568F9.6	0.74	0.57	0.96	0.0257
ENSG00000230023.2	chr1	24200240	24211693	+	lincRNA	RP11-10N16.2	1.35	1.03	1.77	0.0284
ENSG00000230046.1	chr2	32377631	32379599	-	antisense	BIRC6-AS1	0.76	0.57	0.99	0.0496
ENSG00000230148.8	chr17	48543551	48551250	+	antisense	HOXB-AS1	0.71	0.53	0.93	0.0146
ENSG00000230523.1	chr1	29329620	29350114	-	lincRNA	RP3-437I16.1	1.34	1.03	1.75	0.0311
ENSG00000230532.1	chr17	48931791	48937100	+	antisense	AC091133.1	0.71	0.53	0.93	0.0163
ENSG00000230552.5	chr2	176724268	176819310	-	lincRNA	AC092162.1	1.33	1.02	1.75	0.0393
ENSG00000230565.1	chr10	43645942	43648019	+	antisense	ZNF32-AS2	0.75	0.56	0.99	0.0473
ENSG00000230733.2	chr7	5475804	5479811	+	lincRNA	AC092171.4	0.68	0.51	0.9	0.00707
ENSG00000230928.1	chr10	98252023	98256575	+	antisense	RP11-34A14.3	1.32	1.01	1.72	0.0403
ENSG00000231050.1	chr1	1891471	1892658	+	antisense	RP1-140A9.1	1.4	1.08	1.83	0.0118
ENSG00000231106.2	chr21	36005338	36007838	+	lincRNA	LINC01436	0.75	0.57	0.98	0.0366
ENSG00000231170.5	chr7	95596682	95613719	+	antisense	AC002451.3	0.67	0.5	0.88	0.00525
ENSG00000231210.2	chr7	116570960	116614820	-	lincRNA	LINC01510	0.71	0.53	0.93	0.0154
ENSG00000231428.2	chr13	110053285	110054952	+	lincRNA	LINC00396	1.32	1.02	1.73	0.0384
ENSG00000231519.1	chr7	30069658	30075115	-	antisense	AC007285.7	1.32	1.01	1.73	0.0476
ENSG00000231638.1	chr7	43508728	43522542	-	antisense	AC011738.4	0.73	0.55	0.96	0.0297
ENSG00000231678.2	chr9	108701370	108703092	-	lincRNA	RP11-339N8.1	1.33	1.02	1.74	0.0365
ENSG00000231851.5	chr2	105097052	105102944	-	antisense	UTAT33	0.64	0.47	0.84	0.00191
ENSG00000231877.1	chr1	238485445	238538305	+	lincRNA	RP11-177F15.1	1.32	1.01	1.73	0.0402
ENSG00000231896.1	chr2	208469850	208540413	+	sense_intronic	AC019185.4	0.75	0.57	0.99	0.0414
ENSG00000232194.1	chr1	167820406	167821224	+	antisense	RP1-313L4.3	0.58	0.43	0.78	0.000493
ENSG00000232412.1	chrX	123959233	123961341	-	lincRNA	RP1-315G1.3	0.73	0.55	0.95	0.0234
ENSG00000232640.1	chr6	169725091	169725854	-	antisense	RP1-266L20.2	0.76	0.57	0.99	0.0463
ENSG00000232656.7	chr10	1022666	1044201	+	antisense	IDI2-AS1	1.32	1.01	1.73	0.0448
ENSG00000232693.2	chr2	65373700	65380685	-	sense_intronic	AC012370.2	1.32	1.01	1.75	0.0462
ENSG00000232696.1	chr2	46078015	46078828	-	antisense	AC017006.2	0.75	0.56	0.98	0.0399
ENSG00000232754.1	chr22	41169190	41183144	-	antisense	RP1-85F18.6	0.74	0.56	0.97	0.032
ENSG00000233016.6	chr9	136721366	136728184	-	antisense	SNHG7	0.7	0.52	0.92	0.014
ENSG00000233138.1	chr6	142748443	142753759	+	antisense	RP1-67K17.3	0.71	0.52	0.94	0.0211
ENSG00000233250.1	chrX	53432722	53433032	-	antisense	RP3-339A18.6	0.7	0.52	0.92	0.0122
ENSG00000233304.6	chr1	3940565	3955262	+	lincRNA	LINC01346	0.71	0.53	0.93	0.0148
ENSG00000233403.1	chrX	25878339	25893544	+	lincRNA	RP11-86A5.1	0.74	0.56	0.97	0.0312
ENSG00000233508.2	chr20	43190101	43202599	+	lincRNA	RP1-269M15.3	1.31	1.01	1.72	0.0455
ENSG00000233755.1	chr1	25043707	25113120	-	lincRNA	RP4-799D16.1	0.73	0.55	0.96	0.0252
ENSG00000233785.1	chrX	23772992	23782956	-	antisense	RP13-314C10.5	0.71	0.53	0.93	0.0154
ENSG00000233834.6	chr7	20217577	20221700	+	processed_transcript	AC005083.1	0.76	0.57	1	0.0497
ENSG00000233920.1	chr1	229223461	229227562	-	antisense	RP5-1061H20.5	0.59	0.43	0.79	0.000757
ENSG00000233942.1	chr7	95471835	95473998	+	lincRNA	AC004012.1	0.67	0.5	0.88	0.00552
ENSG00000233973.6	chr1	73306170	73355253	+	lincRNA	LINC01360	0.68	0.51	0.9	0.00886
ENSG00000233981.1	chr6	14004920	14006901	+	lincRNA	RP3-380E11.2	1.34	1.03	1.77	0.0307
ENSG00000234181.1	chr9	35096378	35098141	+	antisense	RP11-182N22.8	1.34	1.03	1.75	0.0316
ENSG00000234190.1	chr1	147777590	147788953	+	lincRNA	RP11-433J22.3	0.72	0.55	0.95	0.0206
ENSG00000234191.1	chrX	39401252	39434824	-	lincRNA	RP11-157D23.2	1.39	1.07	1.82	0.0142
ENSG00000234199.2	chr2	113979569	114007302	+	lincRNA	LINC01191	0.75	0.57	0.98	0.038
ENSG00000234263.1	chr6	136629172	136647999	+	antisense	RP3-325F22.3	0.72	0.54	0.95	0.021
ENSG00000234456.7	chr7	79452877	79471208	+	processed_transcript	MAGI2-AS3	0.73	0.56	0.96	0.0233
ENSG00000234696.1	chrX	151175192	151177836	-	antisense	GPR50-AS1	1.31	1.01	1.72	0.0468
ENSG00000234703.1	chr21	35136638	35139222	+	lincRNA	AF015262.2	1.42	1.09	1.86	0.00941
ENSG00000234928.1	chr22	23433564	23435071	+	lincRNA	AP000344.3	0.75	0.57	0.99	0.0425
ENSG00000235403.1	chr2	1059133	1068341	-	antisense	AC114808.3	1.44	1.1	1.89	0.00916
ENSG00000235488.1	chr6	15247815	15248634	-	antisense	JARID2-AS1	0.7	0.53	0.92	0.0119
ENSG00000235564.1	chr21	23960905	23967273	-	lincRNA	AP000477.2	0.72	0.55	0.95	0.0228
ENSG00000235575.1	chr1	169310665	169322479	+	antisense	RP4-800F24.1	0.75	0.57	0.99	0.0448
ENSG00000235687.8	chr10	37309185	37347031	+	lincRNA	LINC00993	1.35	1.04	1.76	0.0258
ENSG00000235743.1	chr6	23337711	23346560	+	lincRNA	RP11-439H9.1	0.68	0.51	0.89	0.00617
ENSG00000235837.1	chr7	16695871	16719898	-	antisense	AC073333.8	0.75	0.57	0.99	0.0423
ENSG00000235914.1	chr20	14884253	14929515	-	antisense	MACROD2-AS1	0.73	0.55	0.95	0.0243
ENSG00000236013.5	chr6	140067435	140093721	+	lincRNA	RP3-332B22.1	0.75	0.57	0.99	0.0428
ENSG00000236202.1	chr3	7519741	7560333	-	antisense	GRM7-AS1	0.68	0.5	0.9	0.0092
ENSG00000236404.8	chr9	2422702	2643359	-	antisense	VLDLR-AS1	1.43	1.09	1.91	0.0112
ENSG00000236682.1	chr2	127389130	127400580	+	lincRNA	AC068282.3	0.74	0.55	0.98	0.0375
ENSG00000236841.7	chr2	162159762	162173223	+	antisense	AC007750.5	0.75	0.57	0.99	0.047
ENSG00000236846.1	chr1	223144049	223144954	+	lincRNA	RP11-239E10.2	1.36	1.04	1.81	0.0274
ENSG00000236858.1	chr22	27048144	27060518	-	lincRNA	CTA-992D9.6	0.72	0.54	0.94	0.0171
ENSG00000237262.1	chr2	136077892	136078513	+	lincRNA	AC068492.1	0.75	0.56	0.99	0.045
ENSG00000237385.1	chr9	93430342	93431299	-	antisense	RP11-165J3.5	0.73	0.55	0.96	0.0254
ENSG00000237494.1	chr6	142251847	142259632	-	lincRNA	RP11-753B14.1	0.72	0.54	0.95	0.0197
ENSG00000237548.1	chr9	121884636	121963719	-	lincRNA	TTLL11-IT1	1.49	1.14	1.97	0.00412
ENSG00000237579.2	chr10	101176323	101194147	+	lincRNA	LINC01514	1.56	1.19	2.06	0.00164
ENSG00000237588.2	chr1	156687695	156691997	-	lincRNA	RP11-66D17.3	0.72	0.54	0.94	0.0184
ENSG00000237637.1	chr13	32025314	32031639	-	antisense	FRY-AS1	0.74	0.56	0.98	0.0381
ENSG00000237721.1	chr21	39006648	39011329	-	lincRNA	AF064858.11	0.73	0.55	0.96	0.0292
ENSG00000237759.1	chr1	244107365	244109011	+	lincRNA	RP11-278H7.3	0.74	0.55	0.98	0.0436
ENSG00000237797.1	chr10	31693084	31707388	-	lincRNA	RP11-472N13.3	0.74	0.56	0.98	0.0377
ENSG00000237807.3	chr8	53515171	53523931	-	lincRNA	RP11-400K9.4	1.34	1.02	1.78	0.0371
ENSG00000237914.5	chr20	1633508	1648472	+	antisense	SIRPG-AS1	0.76	0.57	1	0.0493
ENSG00000238043.1	chr3	193980614	194006098	+	lincRNA	RP11-699L21.2	1.49	1.15	1.96	0.00312
ENSG00000238158.6	chr6	3831933	3855737	+	sense_overlapping	RP11-420L9.4	0.72	0.54	0.95	0.0215
ENSG00000239213.5	chr3	136841726	136862054	-	antisense	NCK1-AS1	0.76	0.57	1	0.0497
ENSG00000239513.5	chr3	137771949	137780878	+	lincRNA	LINC01210	1.44	1.1	1.92	0.0101
ENSG00000239572.1	chr3	87731402	87793629	-	lincRNA	RP11-451B8.1	1.41	1.08	1.86	0.014
ENSG00000239767.1	chr3	86264555	86267361	-	lincRNA	RP11-789F5.1	0.73	0.55	0.96	0.0275
ENSG00000240137.5	chr3	150703564	150720146	+	antisense	ERICH6-AS1	0.75	0.57	0.98	0.034
ENSG00000240553.1	chr1	23020147	23088058	-	antisense	RP1-184J9.2	1.41	1.08	1.85	0.0127
ENSG00000240842.1	chr3	69564106	69571122	-	lincRNA	RP11-62G11.2	0.72	0.54	0.95	0.0204
ENSG00000241667.1	chr3	69591341	69593121	+	lincRNA	RP11-444P10.1	0.76	0.57	0.99	0.0485
ENSG00000241743.2	chrX	113616300	113938218	-	lincRNA	XACT	0.74	0.56	0.98	0.0352
ENSG00000241884.2	chr3	67296300	67306359	+	lincRNA	RP11-85I21.1	1.32	1.01	1.73	0.0416
ENSG00000241954.1	chr22	32383786	32385631	+	lincRNA	RP1-149A16.17	0.76	0.58	0.99	0.0457
ENSG00000242125.3	chr1	28505980	28510892	+	sense_intronic	SNHG3	0.69	0.51	0.91	0.0107
ENSG00000242880.1	chr3	115251196	115285347	+	lincRNA	RP11-190P13.2	0.74	0.56	0.97	0.0309
ENSG00000243574.1	chr7	124274679	124287544	-	lincRNA	RP11-264K23.1	0.63	0.46	0.84	0.00228
ENSG00000243836.5	chr7	151409161	151413354	+	processed_transcript	WDR86-AS1	0.72	0.55	0.94	0.0149
ENSG00000243885.1	chr3	149384179	149385800	-	lincRNA	RP11-278L15.2	1.4	1.08	1.84	0.0131
ENSG00000244151.1	chr7	151074742	151076530	-	antisense	RP11-148K1.12	0.75	0.56	0.99	0.044
ENSG00000244278.1	chr21	25055535	25069906	+	lincRNA	AP000235.3	0.73	0.55	0.97	0.0302
ENSG00000244513.6	chr3	69013941	69056622	+	antisense	CTD-2013N24.2	0.68	0.5	0.89	0.00701
ENSG00000244564.1	chr3	64445231	64454832	+	lincRNA	RP11-14D22.1	0.73	0.55	0.96	0.0271
ENSG00000244620.1	chr14	105890084	105896577	+	lincRNA	AL122127.25	1.34	1.02	1.78	0.0361
ENSG00000244998.1	chr8	141389939	141392574	-	antisense	CTD-3064M3.4	1.34	1.03	1.77	0.0302
ENSG00000245522.2	chr11	9754770	9759533	-	lincRNA	RP11-540A21.2	1.38	1.06	1.82	0.0191
ENSG00000245573.7	chr11	27506838	27698174	+	antisense	BDNF-AS	0.7	0.52	0.93	0.0159
ENSG00000245648.1	chr12	10363769	10398506	+	antisense	RP11-277P12.20	0.71	0.54	0.92	0.0111
ENSG00000245970.2	chr8	98041726	98044121	+	antisense	KB-1208A12.3	0.74	0.55	0.97	0.0325
ENSG00000246089.3	chr8	6403551	6407142	-	antisense	RP11-115C21.2	0.7	0.53	0.92	0.013
ENSG00000246627.6	chr12	2676001	2691200	-	antisense	CACNA1C-AS1	1.3	1	1.71	0.0496
ENSG00000246774.1	chr4	109303035	109316135	+	lincRNA	AC004051.2	1.39	1.06	1.83	0.0168
ENSG00000248125.1	chr5	145429868	145451099	+	lincRNA	CTB-73N10.1	0.75	0.56	0.98	0.0363
ENSG00000248161.5	chr4	102418602	102450010	-	lincRNA	RP11-499E18.1	0.74	0.56	0.96	0.0247
ENSG00000248265.1	chr12	54058254	54122234	+	lincRNA	FLJ12825	1.32	1.01	1.74	0.0427
ENSG00000248431.1	chr4	162740668	162742048	+	lincRNA	AC005150.1	0.69	0.53	0.91	0.00783
ENSG00000248508.6	chr15	40039311	40067290	+	lincRNA	SRP14-AS1	0.71	0.54	0.93	0.0158
ENSG00000248714.6	chr17	49361165	49369998	+	lincRNA	RP11-1079K10.3	1.37	1.05	1.79	0.0213
ENSG00000248884.1	chr5	68430427	68434481	-	lincRNA	CTC-537E7.3	0.75	0.56	0.99	0.0478
ENSG00000248896.2	chr8	10729314	10771392	+	antisense	CTD-2135J3.3	0.71	0.53	0.93	0.0153
ENSG00000249000.1	chr4	134759399	134817289	+	lincRNA	CTD-2012I17.1	0.76	0.57	0.99	0.0454
ENSG00000249001.5	chr4	87568035	87733956	-	antisense	RP11-742B18.1	0.76	0.58	1	0.0487
ENSG00000249293.1	chr5	73778039	73786491	-	antisense	CTC-575I10.1	1.4	1.07	1.85	0.0162
ENSG00000249375.7	chr8	127686343	127733967	-	lincRNA	CASC11	0.66	0.49	0.88	0.00532
ENSG00000249451.1	chr17	50503412	50508328	-	lincRNA	RP11-94C24.6	1.37	1.03	1.85	0.0346
ENSG00000249463.1	chr4	132027175	132028434	-	lincRNA	RP11-1E22.1	0.74	0.57	0.97	0.0322
ENSG00000249550.6	chr12	113679459	113773683	-	lincRNA	LINC01234	0.74	0.57	0.96	0.025
ENSG00000249710.1	chr4	100190033	100215505	+	antisense	RP11-588P8.1	0.73	0.55	0.96	0.0265
ENSG00000249867.5	chr11	28702615	29063821	+	lincRNA	RP11-115J23.1	0.73	0.55	0.96	0.0243
ENSG00000249988.1	chr4	14164455	14242813	+	lincRNA	RP11-669M16.1	1.32	1.01	1.75	0.0484
ENSG00000250048.2	chr5	39892138	40053324	+	lincRNA	LINC00603	0.75	0.57	0.99	0.0436
ENSG00000250155.1	chr5	36666214	36725195	-	antisense	CTD-2353F22.1	0.72	0.55	0.95	0.02
ENSG00000250222.1	chr5	181191924	181194429	+	antisense	CTC-338M12.5	0.74	0.56	0.97	0.0305
ENSG00000250362.1	chr5	95861786	95874519	+	processed_transcript	AC008592.5	0.71	0.53	0.94	0.0183
ENSG00000250385.1	chr5	524705	526594	+	antisense	RP11-310P5.2	1.34	1.03	1.76	0.0304
ENSG00000250616.2	chr16	30096430	30104116	+	antisense	RP11-455F5.3	1.34	1.02	1.79	0.0381
ENSG00000250735.5	chr4	75401195	75423023	+	lincRNA	RP11-567N4.3	0.73	0.54	0.96	0.0261
ENSG00000250891.1	chr5	118468156	118562117	-	lincRNA	CTD-2281M20.1	1.31	1	1.72	0.0489
ENSG00000250961.1	chr5	57395060	57533424	+	antisense	CTD-2023N9.1	0.7	0.52	0.93	0.016
ENSG00000250981.1	chr5	16129178	16141602	+	antisense	RP11-19O2.1	1.32	1.01	1.74	0.0412
ENSG00000251010.1	chr4	146241806	146243669	+	antisense	RP11-6L6.7	1.43	1.1	1.89	0.00919
ENSG00000251022.6	chr4	82893009	82900960	-	antisense	THAP9-AS1	0.66	0.49	0.87	0.0045
ENSG00000251199.5	chr4	134255173	134327473	-	lincRNA	RP11-400D2.2	1.44	1.11	1.9	0.00772
ENSG00000251260.1	chr4	84803258	84810391	+	antisense	WDFY3-AS1	0.73	0.55	0.96	0.0274
ENSG00000251416.1	chr4	177686673	177691068	-	lincRNA	RP11-140M13.1	0.74	0.56	0.97	0.0332
ENSG00000251637.6	chr11	67886477	67906350	+	lincRNA	RP11-119D9.1	0.69	0.52	0.91	0.0101
ENSG00000253236.1	chr5	164448422	164467402	-	lincRNA	CTD-2313P7.1	0.73	0.55	0.96	0.0262
ENSG00000253352.8	chr22	30970677	30979395	+	antisense	TUG1	1.64	1.24	2.2	0.00071
ENSG00000253392.2	chr19	2915146	2926807	-	antisense	AC006277.2	0.75	0.56	0.98	0.0411
ENSG00000253395.1	chr8	101122145	101126158	-	lincRNA	KB-1460A1.1	1.32	1.01	1.75	0.0436
ENSG00000253505.1	chr8	8414690	8424632	-	lincRNA	CTA-398F10.1	0.72	0.53	0.95	0.0228
ENSG00000253557.5	chr8	19084992	19259469	-	lincRNA	RP11-1080G15.1	0.76	0.57	0.99	0.047
ENSG00000253585.1	chr8	94097764	94104322	-	lincRNA	KB-1184D12.1	1.37	1.05	1.79	0.0205
ENSG00000253614.1	chr8	57261226	57266613	+	lincRNA	RP11-513O17.3	0.69	0.52	0.91	0.0102
ENSG00000253658.5	chr8	68911803	69104190	-	lincRNA	LINC01592	1.34	1.01	1.8	0.0446
ENSG00000253671.1	chr8	17808941	17820868	+	processed_transcript	RP11-806O11.1	0.76	0.58	0.99	0.044
ENSG00000253824.1	chr8	100381260	100414459	-	lincRNA	KB-173C10.2	0.76	0.57	0.99	0.0464
ENSG00000253948.1	chr8	98996763	99013044	-	lincRNA	RP11-410L14.2	0.7	0.53	0.92	0.013
ENSG00000253955.1	chr5	173579643	173585068	+	antisense	CTB-33O18.3	0.69	0.52	0.91	0.00885
ENSG00000253988.1	chr8	138063268	138073240	+	lincRNA	RP11-489O18.1	0.63	0.47	0.83	0.00119
ENSG00000254055.1	chr8	56639901	56656465	-	lincRNA	RP11-17A4.4	0.71	0.53	0.93	0.0153
ENSG00000254162.1	chr8	80535006	80539135	-	lincRNA	RP11-48B3.3	1.46	1.12	1.93	0.00613
ENSG00000254208.1	chr8	85177522	85178150	-	antisense	RP11-219B4.3	1.47	1.13	1.93	0.00488
ENSG00000254307.2	chr8	94791643	94793106	-	antisense	KB-1608C10.2	0.76	0.57	0.99	0.0475
ENSG00000254314.1	chr8	52150820	52154892	+	antisense	RP11-26M5.3	1.4	1.07	1.83	0.014
ENSG00000254317.1	chr8	129832301	129844504	+	antisense	RP11-473O4.5	0.72	0.55	0.95	0.0225
ENSG00000254344.1	chr8	34784052	34864798	+	lincRNA	LINC01288	0.73	0.55	0.96	0.0244
ENSG00000254485.5	chr3	9292588	9363303	-	antisense	RP11-380O24.1	0.75	0.57	0.99	0.043
ENSG00000254497.1	chr11	45253884	45254649	+	antisense	CTD-2560E9.5	1.33	1.02	1.74	0.0365
ENSG00000254566.1	chr11	36321158	36323440	-	lincRNA	RP11-514F3.4	1.33	1.02	1.73	0.036
ENSG00000254571.1	chr9	99915077	99929896	-	antisense	RP11-60I3.4	0.74	0.55	0.97	0.035
ENSG00000254698.1	chr11	82963681	83039115	-	sense_overlapping	RP11-659G9.3	1.35	1.03	1.78	0.0312
ENSG00000254813.5	chr8	12765849	12811478	-	lincRNA	RP11-252C15.1	1.35	1.04	1.78	0.0258
ENSG00000254911.3	chr11	93721513	93721865	+	antisense	SCARNA9	1.35	1.03	1.77	0.03
ENSG00000255007.1	chr11	46256355	46274547	-	antisense	CTD-2589M5.4	1.31	1.01	1.71	0.0459
ENSG00000255241.1	chr11	88098591	88115835	+	antisense	RP11-164N3.3	0.74	0.55	0.97	0.032
ENSG00000255477.1	chr11	38498995	38500186	+	lincRNA	RP11-63D14.1	1.34	1.03	1.75	0.0325
ENSG00000255480.1	chr11	30425552	30429268	+	antisense	RP4-710M3.2	0.72	0.54	0.95	0.0225
ENSG00000255517.6	chr11	66473490	66480233	-	antisense	CTD-3074O7.5	0.75	0.57	0.98	0.0401
ENSG00000255680.1	chr11	6618790	6619764	+	antisense	RP11-732A19.9	0.75	0.57	0.99	0.0455
ENSG00000255689.1	chr11	115582297	115600339	+	lincRNA	RP11-136I14.5	1.61	1.22	2.18	0.00114
ENSG00000256120.1	chr12	24223271	24237965	+	lincRNA	RP11-778H2.1	0.76	0.57	0.99	0.0486
ENSG00000256884.1	chr12	119174065	119176484	-	antisense	RP11-64B16.3	0.74	0.55	0.98	0.04
ENSG00000257042.1	chr12	27958517	27969813	+	antisense	RP11-993B23.3	0.74	0.55	0.98	0.0405
ENSG00000257056.2	chr14	28783491	28785787	-	lincRNA	RP11-966I7.2	0.68	0.5	0.9	0.00788
ENSG00000257067.5	chr11	115932774	115942995	+	lincRNA	AP000797.4	1.34	1.03	1.77	0.0339
ENSG00000257084.1	chr12	6963246	6964447	+	lincRNA	U47924.27	0.71	0.54	0.93	0.0128
ENSG00000257151.1	chr15	25031873	25036490	+	lincRNA	PWAR6	0.74	0.55	0.97	0.0339
ENSG00000257181.1	chr12	68841288	68843237	-	antisense	RP11-611O2.5	0.74	0.55	0.97	0.0295
ENSG00000257256.1	chr12	50219604	50229984	+	antisense	RP3-405J10.4	0.72	0.55	0.95	0.0197
ENSG00000257410.1	chr12	71793855	71799627	-	lincRNA	RP11-2H8.2	0.73	0.55	0.95	0.0213
ENSG00000257653.1	chr12	48766194	48767323	+	antisense	RP11-579D7.2	0.71	0.53	0.94	0.0174
ENSG00000257830.1	chr12	52274647	52279156	-	antisense	RP11-845M18.7	0.72	0.54	0.95	0.0221
ENSG00000257918.1	chr12	106714924	106733066	-	antisense	RP11-482D24.3	1.32	1.01	1.73	0.0403
ENSG00000257964.1	chr12	49576840	49577505	-	antisense	RP11-133N21.10	0.7	0.53	0.92	0.0128
ENSG00000258185.2	chr12	86599578	86838998	-	lincRNA	RP11-202H2.1	0.71	0.53	0.93	0.0141
ENSG00000258199.1	chr12	56162359	56190284	-	sense_overlapping	RP11-977G19.5	0.75	0.56	0.99	0.0466
ENSG00000258325.2	chr12	2796877	2812902	-	antisense	RP4-816N1.6	0.76	0.57	0.99	0.046
ENSG00000258422.5	chr14	70187123	70230187	+	antisense	RP11-486O13.2	1.36	1.04	1.79	0.0235
ENSG00000258424.1	chr14	90402523	90405235	-	antisense	RP11-471B22.2	0.71	0.54	0.94	0.0169
ENSG00000258430.1	chr14	104769349	104770271	+	antisense	RP11-982M15.2	1.31	1.01	1.71	0.0454
ENSG00000258433.1	chr15	95034384	95035737	-	lincRNA	RP11-255M2.1	0.7	0.52	0.92	0.0127
ENSG00000258458.5	chr14	22702611	22766562	-	processed_transcript	CTD-2555K7.2	1.33	1.02	1.76	0.0404
ENSG00000258582.1	chr16	73483317	73487744	+	lincRNA	RP11-44L9.1	0.76	0.58	1	0.0494
ENSG00000258670.1	chr14	60515119	60554916	+	antisense	RP11-1042B17.3	0.75	0.56	0.98	0.0359
ENSG00000258731.1	chr14	53153354	53157528	+	antisense	RP11-547D23.1	1.4	1.07	1.85	0.0138
ENSG00000258752.1	chr14	89350285	89364699	+	antisense	RP11-356K23.1	0.72	0.55	0.93	0.0137
ENSG00000258800.1	chr14	63598874	63599248	+	lincRNA	CTD-2302E22.2	0.73	0.55	0.96	0.0289
ENSG00000258837.1	chr14	68125004	68130196	-	antisense	CTD-2566J3.1	1.41	1.07	1.89	0.0161
ENSG00000258860.1	chr14	35362232	35363628	-	lincRNA	RP11-561B11.3	1.34	1.03	1.74	0.0313
ENSG00000258955.1	chr14	51304416	51328386	-	lincRNA	LINC00519	1.33	1.02	1.73	0.0334
ENSG00000258970.1	chr15	27418796	27420735	-	antisense	RP11-100M12.1	1.51	1.15	1.99	0.00311
ENSG00000259038.1	chr14	68627166	68628445	-	antisense	CTD-2325P2.4	0.73	0.56	0.96	0.0219
ENSG00000259042.2	chr14	22417836	22418657	+	lincRNA	AE000661.50	0.74	0.56	0.96	0.0286
ENSG00000259094.1	chr2	118949306	118952983	-	antisense	RP11-77A13.1	1.38	1.05	1.85	0.0247
ENSG00000259118.5	chr14	65082034	65094212	+	antisense	RP11-840I19.3	0.72	0.54	0.95	0.0254
ENSG00000259178.1	chr15	52082302	52086574	+	lincRNA	CTD-2184D3.3	0.75	0.57	0.99	0.0427
ENSG00000259256.1	chr18	3347776	3350559	-	lincRNA	RP11-838N2.3	1.44	1.11	1.89	0.00741
ENSG00000259268.1	chr15	63456294	63469351	-	lincRNA	AC007950.1	0.71	0.53	0.93	0.0158
ENSG00000259320.1	chr15	98122563	98131607	-	lincRNA	RP11-183E24.2	0.7	0.52	0.92	0.0135
ENSG00000259331.1	chr15	94600014	94600821	+	lincRNA	RP11-57P19.1	1.58	1.21	2.13	0.00133
ENSG00000259390.2	chr15	39512404	39519854	-	lincRNA	RP11-27M9.1	0.75	0.56	0.98	0.0414
ENSG00000259422.1	chr15	76174891	76181486	-	antisense	RP11-593F23.1	1.34	1.03	1.75	0.0329
ENSG00000259448.2	chr15	31216020	31224445	+	lincRNA	RP11-16E12.1	0.64	0.48	0.85	0.00244
ENSG00000259457.1	chr15	69564724	69565790	-	lincRNA	RP11-279F6.2	0.74	0.56	0.98	0.0372
ENSG00000259459.5	chr15	63390136	63438320	+	lincRNA	RP11-321G12.1	1.46	1.12	1.93	0.00652
ENSG00000259463.1	chr15	41011597	41013300	+	antisense	RP11-540O11.7	0.73	0.55	0.96	0.0253
ENSG00000259468.1	chr15	34255286	34257832	+	antisense	RP11-1084A12.2	0.74	0.55	0.98	0.0377
ENSG00000259498.1	chr15	63046034	63049387	-	antisense	RP11-244F12.3	0.72	0.53	0.94	0.0204
ENSG00000259536.5	chr15	40488041	40558019	+	antisense	RP11-111A22.1	0.73	0.55	0.97	0.0316
ENSG00000259582.3	chr15	97540597	97560702	-	lincRNA	RP11-461F11.3	0.76	0.57	0.99	0.043
ENSG00000259631.1	chr8	122977026	122985629	-	lincRNA	RP11-557C18.4	1.32	1.02	1.72	0.0357
ENSG00000259647.1	chr15	30005443	30045848	-	lincRNA	RP11-143J24.1	1.39	1.06	1.84	0.018
ENSG00000259675.1	chr15	61639349	61715171	-	lincRNA	RP11-507B12.1	1.41	1.07	1.87	0.0158
ENSG00000259685.2	chr15	90102649	90133445	+	lincRNA	CTD-2315E11.1	0.74	0.56	0.98	0.0353
ENSG00000259807.1	chr16	29217170	29220031	-	lincRNA	RP11-426C22.4	0.73	0.54	0.97	0.0349
ENSG00000259998.1	chr14	88158240	88160591	-	lincRNA	RP11-753D20.4	1.32	1.01	1.75	0.0472
ENSG00000260026.1	chr16	86720688	86721954	-	lincRNA	CTD-2015G9.1	0.68	0.5	0.9	0.00842
ENSG00000260142.1	chr2	193898367	193899394	+	lincRNA	RP11-764E7.1	0.76	0.57	0.99	0.0485
ENSG00000260185.1	chr16	71655027	71664212	+	antisense	RP11-432I5.6	1.48	1.13	1.95	0.00467
ENSG00000260267.1	chr16	31456711	31459736	-	antisense	RP11-452L6.5	1.33	1.02	1.75	0.0375
ENSG00000260285.1	chr14	103525010	103529072	-	antisense	RP11-600F24.7	1.37	1.05	1.79	0.0228
ENSG00000260464.1	chr1	93847174	93848939	+	lincRNA	RP4-561L24.3	1.37	1.05	1.81	0.0234
ENSG00000260466.1	chr16	87836532	87837663	+	antisense	RP4-536B24.2	1.36	1.04	1.79	0.0238
ENSG00000260630.6	chr16	88663298	88687186	+	antisense	SNAI3-AS1	1.32	1.01	1.74	0.046
ENSG00000260658.5	chr16	63314264	63618046	-	lincRNA	RP11-368L12.1	1.49	1.13	2.01	0.00628
ENSG00000260741.1	chr16	23194878	23213104	-	antisense	CTC-391G2.1	1.39	1.07	1.83	0.0163
ENSG00000260832.1	chr16	82953230	82990298	-	antisense	CTD-3253I12.1	1.48	1.14	1.94	0.00374
ENSG00000260874.5	chr16	2456252	2459979	-	lincRNA	RP11-715J22.4	0.75	0.57	0.98	0.0372
ENSG00000260926.2	chr15	41609466	41612727	-	lincRNA	RP11-380D11.2	0.66	0.49	0.87	0.00422
ENSG00000260937.5	chr15	55056747	55092173	+	lincRNA	RP11-548M13.1	1.31	1.01	1.72	0.0459
ENSG00000260962.1	chr13	94960041	94961319	+	lincRNA	LINC00557	1.35	1.03	1.76	0.0285
ENSG00000261045.2	chr16	27158451	27176587	-	lincRNA	RP11-673P17.4	0.64	0.47	0.85	0.00305
ENSG00000261105.5	chr13	75604700	75635994	-	antisense	LMO7-AS1	0.74	0.56	0.97	0.0332
ENSG00000261183.5	chr15	40835808	40844387	-	antisense	RP11-532F12.5	0.74	0.55	0.97	0.0336
ENSG00000261275.1	chr7	56493124	56497285	+	lincRNA	RP11-760D2.11	1.54	1.17	2.04	0.00238
ENSG00000261350.1	chr16	35491174	35492395	-	lincRNA	RP11-80F22.14	1.38	1.06	1.81	0.0192
ENSG00000261462.1	chr7	87109539	87111282	+	lincRNA	CTA-254O6.1	0.71	0.52	0.94	0.0208
ENSG00000261546.1	chr16	89113175	89115279	-	antisense	CTD-2555A7.3	1.51	1.16	2	0.00277
ENSG00000261766.1	chr16	28862166	28863340	-	antisense	RP11-22P6.2	0.72	0.54	0.94	0.019
ENSG00000261824.6	chr19	27684580	27793940	-	lincRNA	LINC00662	0.75	0.57	0.99	0.0442
ENSG00000261996.1	chr17	6653464	6655009	-	lincRNA	CTC-281F24.1	1.55	1.18	2.05	0.00169
ENSG00000262732.1	chr16	13930677	13935635	-	antisense	CTD-2135D7.2	0.69	0.52	0.91	0.00901
ENSG00000262777.1	chr17	1424473	1426484	+	antisense	RP11-818O24.3	0.7	0.53	0.93	0.014
ENSG00000262881.1	chr17	45907670	45910779	-	antisense	RP11-669E14.4	0.65	0.48	0.86	0.00376

## Sheet: Table S3
Gene_symble	Correlation coefficient
RPS13	0.537677
PFDN5	0.534084
LETMD1	0.523022
RPL13	0.518516
RPL26	0.516065
RPLP2	0.514422
RPL36	0.512113
POLL	0.510467
RPL12	0.510088
CCNB1IP1	0.498086
FAM175A	0.49305
RPS15	0.489545
C6orf48	0.484351
RPL10A	0.482865
MMS19	0.481882
RPL23	0.46479
EIF4B	0.463828
TAF1D	0.459224
NAP1L1	0.458504
C10orf2	0.457991
AHCY	0.457577
IMPDH2	0.455158
MXI1	0.451276
COX15	0.449578
EXOSC1	0.443332
RPS9	0.432567
NPM3	0.430868
ERGIC3	0.430179
RPL34	0.427934
RPLP0	0.427319
GLTSCR2	0.424297
CDK7	0.423755
EIF3F	0.418179
NOC3L	0.414411
MRPL43	0.412932
TCTN3	0.412503
RPL19	0.411952
ZFYVE27	0.410453
EBPL	0.407632
DPCD	0.405552
MORN4	0.405412
RPL31	0.404857
LYRM4	0.403467
UFC1	0.401256
RPL41	0.400182
MRPS27	0.400142

## Sheet: Table S4
Term	Count	%	PValue	Genes	Fold Enrichment	Bonferroni	Benjamini	FDR
GO:0006412~translation	18	13.08	1.77e-15	MRPS27, RPL19, RPL13, RPL26, RPS9, RPLP2, RPL36, EIF4B, RPL23, RPL31, RPLP0, RPL34, EIF3F, RPS15, RPS13, RPL12, RPL10A, MRPL43	13.0763	9.54e-13	9.54e-13	2.59e-12
GO:0043043~peptide biosynthetic process	18	13.08	2.7e-15	MRPS27, RPL19, RPL13, RPL26, RPS9, RPLP2, RPL36, EIF4B, RPL23, RPL31, RPLP0, RPL34, EIF3F, RPS15, RPS13, RPL12, RPL10A, MRPL43	12.729	1.43e-12	7.15e-13	3.87e-12
GO:0043604~amide biosynthetic process	18	13.08	1.34e-14	MRPS27, RPL19, RPL13, RPL26, RPS9, RPLP2, RPL36, EIF4B, RPL23, RPL31, RPLP0, RPL34, EIF3F, RPS15, RPS13, RPL12, RPL10A, MRPL43	11.5459	7.21e-12	2.4e-12	1.95e-11
GO:0006518~peptide metabolic process	18	13.08	4.35e-14	MRPS27, RPL19, RPL13, RPL26, RPS9, RPLP2, RPL36, EIF4B, RPL23, RPL31, RPLP0, RPL34, EIF3F, RPS15, RPS13, RPL12, RPL10A, MRPL43	10.7503	2.34e-11	5.84e-12	6.33e-11
GO:1901566~organonitrogen compound biosynthetic process	20	14.54	4.23e-13	MRPS27, RPL19, RPL13, RPL26, RPS9, RPLP2, RPL36, EIF4B, RPL23, RPL31, RPLP0, RPL34, EIF3F, RPS15, RPS13, RPL12, RPL10A, IMPDH2, MRPL43, COX15	7.5212	2.27e-10	4.55e-11	6.16e-10
GO:0043603~cellular amide metabolic process	18	13.08	6.54e-13	MRPS27, RPL19, RPL13, RPL26, RPS9, RPLP2, RPL36, EIF4B, RPL23, RPL31, RPLP0, RPL34, EIF3F, RPS15, RPS13, RPL12, RPL10A, MRPL43	9.10198	3.51e-10	5.85e-11	9.51e-10
GO:1901564~organonitrogen compound metabolic process	21	15.26	6.18e-11	MRPS27, AHCY, RPL19, RPL13, RPL26, RPS9, RPLP2, RPL36, EIF4B, RPL23, RPL31, RPLP0, RPL34, EIF3F, RPS15, RPS13, RPL12, RPL10A, IMPDH2, MRPL43, COX15	5.22094	3.32e-08	4.74e-09	8.99e-08
GO:0034641~cellular nitrogen compound metabolic process	29	21.08	4.15e-08	MMS19, RPL19, AHCY, FAM175A, RPL13, TAF1D, RPL36, RPLP2, RPL31, RPLP0, RPL34, EIF3F, NPM3, RPL12, RPL10A, IMPDH2, COX15, CCNB1IP1, MRPS27, POLL, RPL26, RPS9, CDK7, EIF4B, RPL23, PFDN5, RPS15, RPS13, MRPL43	2.38263	2.23e-05	2.79e-06	6.04e-05
GO:0044271~cellular nitrogen compound biosynthetic process	25	18.17	6.57e-08	MRPS27, MMS19, RPL19, RPL13, TAF1D, RPL26, RPS9, RPL36, RPLP2, CDK7, EIF4B, RPL23, RPL31, RPLP0, RPL34, PFDN5, EIF3F, RPS15, RPS13, NPM3, RPL12, RPL10A, IMPDH2, MRPL43, COX15	2.8233	3.53e-05	3.92e-06	9.55e-05
GO:0002181~cytoplasmic translation	6	4.36	1.03e-07	EIF4B, RPL31, RPLP0, RPL26, RPLP2, RPL36	49.6901	5.53e-05	5.53e-06	0.00015
GO:0006807~nitrogen compound metabolic process	29	21.08	1.69e-07	MMS19, RPL19, AHCY, FAM175A, RPL13, TAF1D, RPL36, RPLP2, RPL31, RPLP0, RPL34, EIF3F, NPM3, RPL12, RPL10A, IMPDH2, COX15, CCNB1IP1, MRPS27, POLL, RPL26, RPS9, CDK7, EIF4B, RPL23, PFDN5, RPS15, RPS13, MRPL43	2.2483	9.09e-05	8.26e-06	0.000246
GO:0022613~ribonucleoprotein complex biogenesis	9	6.54	2.27e-06	EIF4B, RPLP0, RPL34, RPS15, EIF3F, RPL26, NPM3, RPL12, RPL10A	9.75024	0.00122019	0.000102	0.00330691
GO:0034645~cellular macromolecule biosynthetic process	23	16.72	3.38e-06	MRPS27, MMS19, RPL19, RPL13, TAF1D, RPL26, RPS9, RPL36, RPLP2, CDK7, EIF4B, RPL23, RPL31, RPLP0, RPL34, PFDN5, EIF3F, RPS15, RPS13, NPM3, RPL12, RPL10A, MRPL43	2.53147	0.00181185	0.000139	0.00491181
GO:0044249~cellular biosynthetic process	25	18.17	5.22e-06	MRPS27, MMS19, RPL19, RPL13, TAF1D, RPL26, RPS9, RPL36, RPLP2, CDK7, EIF4B, RPL23, RPL31, RPLP0, RPL34, PFDN5, EIF3F, RPS15, RPS13, NPM3, RPL12, RPL10A, IMPDH2, MRPL43, COX15	2.26744	0.00279825	0.0002	0.00758953
GO:0009059~macromolecule biosynthetic process	23	16.72	5.43e-06	MRPS27, MMS19, RPL19, RPL13, TAF1D, RPL26, RPS9, RPL36, RPLP2, CDK7, EIF4B, RPL23, RPL31, RPLP0, RPL34, PFDN5, EIF3F, RPS15, RPS13, NPM3, RPL12, RPL10A, MRPL43	2.4645	0.00291364	0.000195	0.00790296
GO:1901576~organic substance biosynthetic process	25	18.17	7.46e-06	MRPS27, MMS19, RPL19, RPL13, TAF1D, RPL26, RPS9, RPL36, RPLP2, CDK7, EIF4B, RPL23, RPL31, RPLP0, RPL34, PFDN5, EIF3F, RPS15, RPS13, NPM3, RPL12, RPL10A, IMPDH2, MRPL43, COX15	2.22573	0.00399786	0.00025	0.0108495
GO:0009058~biosynthetic process	25	18.17	1.08e-05	MRPS27, MMS19, RPL19, RPL13, TAF1D, RPL26, RPS9, RPL36, RPLP2, CDK7, EIF4B, RPL23, RPL31, RPLP0, RPL34, PFDN5, EIF3F, RPS15, RPS13, NPM3, RPL12, RPL10A, IMPDH2, MRPL43, COX15	2.18296	0.00578783	0.000341	0.0157209
GO:0010467~gene expression	23	16.72	1.7e-05	MRPS27, MMS19, RPL19, RPL13, TAF1D, RPL26, RPS9, RPL36, RPLP2, CDK7, EIF4B, RPL23, RPL31, RPLP0, RPL34, PFDN5, EIF3F, RPS15, RPS13, NPM3, RPL12, RPL10A, MRPL43	2.30852	0.00910215	0.000508	0.0247634
GO:0042254~ribosome biogenesis	7	5.09	2.23e-05	RPLP0, RPL34, RPS15, RPL26, NPM3, RPL12, RPL10A	11.6461	0.0118885	0.000629	0.0323882

## Sheet: Table S5
Id	Age	Figo_stage	Grade	Residual_tumor	Chemotherapy response	Vitalstatus	Overall survival (months)	ProgressionFreeStatus	progression free survial (months)	PlatinumFreeInterval..mos..	PlatinumStatus	treatment	Platinum_treated_cycle	Subtype
TCGA_24_1930	53.36	3	3	1-10 mm	COMPLETE RESPONSE	DECEASED	78	Recurred/Progressed	14.92	8.72	Sensitive	Platinum	42	Immunoreactive
TCGA_04_1542	52.78	3	2	1-10 mm	COMPLETE RESPONSE	DECEASED	83.97	Recurred/Progressed	33.93	27.6	Sensitive	Platinum	34	Proliferative
TCGA_24_1557	49.16	3	3	>20mm	PARTIAL RESPONSE	DECEASED	39.77	Recurred/Progressed	14.66	5.5	Resistant	Platinum	31	Differentiated
TCGA_04_1349	69.06	4	3		COMPLETE RESPONSE	DECEASED	21.64	Recurred/Progressed	14.07	1.5	Resistant	Platinum	28	Differentiated
TCGA_09_1662	58.21	4	3	1-10 mm	COMPLETE RESPONSE	DECEASED	89.08	Recurred/Progressed	34.3	29.7	Sensitive	Platinum	27	Differentiated
TCGA_24_2027	51.6	4	3	>20mm	COMPLETE RESPONSE	DECEASED	109.38	Recurred/Progressed	20.23	11.63	Sensitive	Platinum	27	Proliferative
TCGA_23_1022	67.94	3	3	1-10 mm	COMPLETE RESPONSE	DECEASED	49.54	Recurred/Progressed	14.75	9.5	Sensitive	Platinum	26	Proliferative
TCGA_24_1467	51.1	3	3	1-10 mm	COMPLETE RESPONSE	DECEASED	105.7	Recurred/Progressed	41.05	97.5	Sensitive	Platinum	26	Differentiated
TCGA_24_1553	53.13	3	3	1-10 mm	COMPLETE RESPONSE	DECEASED	57.93	Recurred/Progressed	18.13	13.1	Sensitive	Platinum	24	Immunoreactive
TCGA_29_1693	72.05	3	3	>20mm	COMPLETE RESPONSE	LIVING	101.48	Recurred/Progressed	22.75	16.4	Sensitive	Platinum	24	Mesenchymal
TCGA_29_1698	53.73	3	3	1-10 mm	COMPLETE RESPONSE	LIVING	68.1	Recurred/Progressed	5.9	-1.8	Resistant	Platinum	24	Mesenchymal
TCGA_23_1023	65.27	3	3	1-10 mm	COMPLETE RESPONSE	LIVING	40.43	Recurred/Progressed	16.07	12.07	Sensitive	Platinum	22	Differentiated
TCGA_04_1365	87.47	3	3		COMPLETE RESPONSE	LIVING	76.33	Recurred/Progressed	43.54	37.4	Sensitive	Platinum	21	Immunoreactive
TCGA_24_1560	51.15	3	3	1-10 mm	COMPLETE RESPONSE	DECEASED	43.97	Recurred/Progressed	4.69	0.8	Resistant	Platinum	21	Proliferative
TCGA_30_1880	56.23	3	3	No Macroscopic disease	PARTIAL RESPONSE	DECEASED	57.41	Recurred/Progressed	11.41	6.4	Sensitive	Platinum	21	Differentiated
TCGA_09_2051	42.88	3	3	No Macroscopic disease	COMPLETE RESPONSE	LIVING	62.92	Recurred/Progressed	19.11	13.95	Sensitive	Platinum	20	Immunoreactive
TCGA_10_0931	44.55	3	3	1-10 mm	COMPLETE RESPONSE	DECEASED	32.79	Recurred/Progressed	9.84	5.7	Resistant	Platinum	20	Differentiated
TCGA_24_2254	66.87	3	3	1-10 mm	COMPLETE RESPONSE	DECEASED	56.92	Recurred/Progressed	19.87	14.37	Sensitive	Platinum	20	Mesenchymal
TCGA_23_1114	55.92	3	3	No Macroscopic disease	COMPLETE RESPONSE	DECEASED	68.49	Recurred/Progressed	20.79	14.8	Sensitive	Platinum	19	Proliferative
TCGA_24_1466	74.81	3	3	1-10 mm	COMPLETE RESPONSE	DECEASED	45.02	Recurred/Progressed	16.1	11.4	Sensitive	Platinum	19	Differentiated
TCGA_61_1911	55.17	2	3		COMPLETE RESPONSE	LIVING	42.62	Recurred/Progressed	27.9	23	Sensitive	Platinum	19	Immunoreactive
TCGA_23_1028	43.88	3	3	1-10 mm	COMPLETE RESPONSE	LIVING	49.28	Recurred/Progressed	4.36	0.8	Resistant	Platinum	18	Differentiated
TCGA_24_1104	56.22	4	3	>20mm	COMPLETE RESPONSE	DECEASED	63.57	Recurred/Progressed	31.61	25.61	Sensitive	Platinum	18	Differentiated
TCGA_29_1696	43.34	3	2	1-10 mm	PARTIAL RESPONSE	DECEASED	33.84	Recurred/Progressed	11.21	5.6	Resistant	Platinum	18	Differentiated
TCGA_29_1764	49.35	3	2	>20mm	COMPLETE RESPONSE	LIVING	62.75	Recurred/Progressed	25.97	20.5	Sensitive	Platinum	18	Mesenchymal
TCGA_04_1348	44.48	3	3	1-10 mm	COMPLETE RESPONSE	DECEASED	48.62	Recurred/Progressed	18.82	12.8	Sensitive	Platinum	17	Immunoreactive
TCGA_04_1514	45.82	3	2	No Macroscopic disease	COMPLETE RESPONSE	DECEASED	56.39	Recurred/Progressed	40.03	34	Sensitive	Platinum	17	Proliferative
TCGA_23_2084	45.19	4	3	No Macroscopic disease	COMPLETE RESPONSE	DECEASED	49.7	Recurred/Progressed	20.3	15.2	Sensitive	Platinum	17	Immunoreactive
TCGA_24_1105	36.13	3	3	1-10 mm	COMPLETE RESPONSE	DECEASED	47.28	Recurred/Progressed	15.41	9.48	Sensitive	Platinum	17	Differentiated
TCGA_24_2030	NA	3	3	>20mm	COMPLETE RESPONSE		NA	Recurred/Progressed	21.18	16.95	Sensitive	Platinum	17	Proliferative
TCGA_10_0927	65.7	3	2	1-10 mm	COMPLETE RESPONSE	DECEASED	81.64	Recurred/Progressed	32.82	28.9	Sensitive	Platinum	16	Proliferative
TCGA_23_1117	42.99	3	3	1-10 mm	COMPLETE RESPONSE	DECEASED	33.21	Recurred/Progressed	13.7	4.1	Resistant	Platinum	16	Mesenchymal
TCGA_24_1463	70.5	3	3	>20mm	COMPLETE RESPONSE	DECEASED	72.72	Recurred/Progressed	31.84	27.9	Sensitive	Platinum	16	Mesenchymal
TCGA_24_1545	69.75	3	3	>20mm	COMPLETE RESPONSE	DECEASED	57.21	Recurred/Progressed	28.23	19	Sensitive	Platinum	16	Mesenchymal
TCGA_24_1550	49.45	3	3	1-10 mm	COMPLETE RESPONSE	DECEASED	40.95	Recurred/Progressed	29.25	23.6	Sensitive	Platinum	16	Mesenchymal
TCGA_25_1632	68.47	4	3	1-10 mm	COMPLETE RESPONSE	DECEASED	58.98	Recurred/Progressed	17.61	11	Sensitive	Platinum	16	Proliferative
TCGA_25_1633	64.13	3	3	1-10 mm	COMPLETE RESPONSE	DECEASED	62	Recurred/Progressed	20.2	14.3	Sensitive	Platinum	16	Mesenchymal
TCGA_29_1703	56.5	3	2	1-10 mm	COMPLETE RESPONSE	LIVING	55.08	Recurred/Progressed	10.62	5.3	Resistant	Platinum	16	Proliferative
TCGA_29_1763	43.89	2	2	1-10 mm	COMPLETE RESPONSE	LIVING	66.59	Recurred/Progressed	14.03	10.8	Sensitive	Platinum	16	Proliferative
TCGA_30_1891	61.22	3	2	1-10 mm	PARTIAL RESPONSE	DECEASED	29.97	Recurred/Progressed	5.93	1.3	Resistant	Platinum	16	Mesenchymal
TCGA_30_1892	52.75	3	3	1-10 mm	COMPLETE RESPONSE	DECEASED	48.66	Recurred/Progressed	8.3	3.9	Resistant	Platinum	16	Mesenchymal
TCGA_61_1906	55.81	3	3	11-20 mm	COMPLETE RESPONSE	DECEASED	34.23	Recurred/Progressed	7.93	2.8	Resistant	Platinum	16	Differentiated
TCGA_24_1563	66.5	3	3	1-10 mm	COMPLETE RESPONSE	DECEASED	47.57	Recurred/Progressed	12.98	8.3	Sensitive	Platinum	15	Mesenchymal
TCGA_29_1697	62.83	3	3	>20mm	COMPLETE RESPONSE	DECEASED	31.08	Recurred/Progressed	16.36	10.4	Sensitive	Platinum	15	Proliferative
TCGA_31_1944	47.11	3	3	No Macroscopic disease	COMPLETE RESPONSE	LIVING	45.87	Recurred/Progressed	22.66	14.79	Sensitive	Platinum	15	Differentiated
TCGA_61_2109	40.8	3	3	>20mm		DECEASED	20.82	Recurred/Progressed	15.44	12.4	Sensitive	Platinum	15	Differentiated
TCGA_13_1489	70.6	3	2		COMPLETE RESPONSE	LIVING	82.66	Recurred/Progressed	26.43	17.5	Sensitive	Platinum	14	Proliferative
TCGA_23_1122	53.53	3	3	1-10 mm	COMPLETE RESPONSE	DECEASED	38.98	Recurred/Progressed	14.66	6.7	Sensitive	Platinum	14	Proliferative
TCGA_24_1435	57.83	3	3	1-10 mm	COMPLETE RESPONSE	DECEASED	43.41	Recurred/Progressed	16.56	11.7	Sensitive	Platinum	14	Immunoreactive
TCGA_24_1548	57.38	3	3	1-10 mm	COMPLETE RESPONSE	DECEASED	16.16	Recurred/Progressed	6.79	2.8	Resistant	Platinum	14	Proliferative
TCGA_24_1614	57.52	3	3	1-10 mm	COMPLETE RESPONSE	DECEASED	48.2	Recurred/Progressed	21.11	15	Sensitive	Platinum	14	Proliferative
TCGA_29_1762	59.94	4	2	>20mm	COMPLETE RESPONSE	DECEASED	86.36	Recurred/Progressed	45.05	40.6	Sensitive	Platinum	14	Proliferative
TCGA_29_1768	50.4	4	3	>20mm	STABLE DISEASE	DECEASED	31.21	Recurred/Progressed	17.93	14.6	Sensitive	Platinum	14	Mesenchymal
TCGA_30_1866	61.81	4	2	1-10 mm	COMPLETE RESPONSE	DECEASED	36.52	Recurred/Progressed	9.31	5.2	Resistant	Platinum	14	Proliferative
TCGA_36_1571	53.72	3	3	No Macroscopic disease	COMPLETE RESPONSE	DECEASED	22.79	Recurred/Progressed	12.26	6.6	Sensitive	Platinum	14	Proliferative
TCGA_61_1914	65.33	3	3	>20mm	COMPLETE RESPONSE	LIVING	56.52	Recurred/Progressed	54.95	48.6	Sensitive	Platinum	14	Immunoreactive
TCGA_09_1666	57.72	3	3	No Macroscopic disease	COMPLETE RESPONSE	LIVING	57.41	Recurred/Progressed	15.74	10.1	Sensitive	Platinum	13	Differentiated
TCGA_24_0982	77.26	3	3	1-10 mm	COMPLETE RESPONSE	DECEASED	22.26	Recurred/Progressed	4.98	0.85	Resistant	Platinum	13	Proliferative
TCGA_24_1103	50.91	3	3	1-10 mm	COMPLETE RESPONSE	DECEASED	53.93	Recurred/Progressed	22.2	17.96	Sensitive	Platinum	13	Differentiated
TCGA_24_1551	53.87	3	3	1-10 mm	COMPLETE RESPONSE	DECEASED	51.77	Recurred/Progressed	25.05	20.6	Sensitive	Platinum	13	Immunoreactive
TCGA_24_2260	74.3	3	3	1-10 mm	COMPLETE RESPONSE	DECEASED	35.8	Recurred/Progressed	21.61	17.37	Sensitive	Platinum	13	Proliferative
TCGA_24_2290	56.24	3	3	1-10 mm	COMPLETE RESPONSE	DECEASED	36.13	Recurred/Progressed	10.62	6.66	Sensitive	Platinum	13	Immunoreactive
TCGA_29_1771	76.97	3	2	>20mm	COMPLETE RESPONSE	LIVING	22.46	Recurred/Progressed	19.48	14.9	Sensitive	Platinum	13	Differentiated
TCGA_30_1714	68.58	4	3	1-10 mm	COMPLETE RESPONSE	DECEASED	37.97	Recurred/Progressed	7.9	3.9	Resistant	Platinum	13	Differentiated
TCGA_30_1860	58.65	3	3	>20mm	COMPLETE RESPONSE	DECEASED	44.79	Recurred/Progressed	13.02	6.3	Sensitive	Platinum	13	Immunoreactive
TCGA_57_1586	66.68	3	3	11-20 mm		LIVING	21.57	Recurred/Progressed	7.8	3.2	Resistant	Platinum	13	Proliferative
TCGA_61_2009	65.12	3	3	11-20 mm	COMPLETE RESPONSE	LIVING	39.87	Recurred/Progressed	3.44	23.8	Sensitive	Platinum	13	Mesenchymal
TCGA_04_1530	68.53	3	3	1-10 mm	COMPLETE RESPONSE	DECEASED	118.75	Recurred/Progressed	11.48	6.4	Sensitive	Platinum	12	Mesenchymal
TCGA_09_1665	74	3	2	No Macroscopic disease	COMPLETE RESPONSE	DECEASED	41.48	Recurred/Progressed	15.34	8.5	Sensitive	Platinum	12	Differentiated
TCGA_09_1667	61.11	2	2	No Macroscopic disease	COMPLETE RESPONSE	LIVING	61.7	Recurred/Progressed	15.08	11.3	Sensitive	Platinum	12	Immunoreactive
TCGA_09_2049	64.14	3	3	>20mm	COMPLETE RESPONSE	LIVING	112.07	Recurred/Progressed	31.21	25.51	Sensitive	Platinum	12	Proliferative
TCGA_13_0883	61.36	3	3	1-10 mm	COMPLETE RESPONSE	DECEASED	68.72	Recurred/Progressed	26.82	15.4	Sensitive	Platinum	12	Differentiated
TCGA_13_0913	53.62	3	3	No Macroscopic disease	COMPLETE RESPONSE	LIVING	29.9	Recurred/Progressed	28.56	23.4	Sensitive	Platinum	12	Proliferative
TCGA_20_0990	74.59	3	3			LIVING	24.07	Recurred/Progressed	26.72	20.8	Sensitive	Platinum	12	Proliferative
TCGA_23_1119	64.89	3	3	1-10 mm	COMPLETE RESPONSE	LIVING	129.61	Recurred/Progressed	110.75	106.9	Sensitive	Platinum	12	Proliferative
TCGA_23_2077	45.35	3	3	No Macroscopic disease	COMPLETE RESPONSE	LIVING	115.57	Recurred/Progressed	40.39	35.4	Sensitive	Platinum	12	Immunoreactive
TCGA_24_2024	72.53	3	3	1-10 mm	COMPLETE RESPONSE	DECEASED	58	Recurred/Progressed	13.8	9.8	Sensitive	Platinum	12	Differentiated
TCGA_25_1315	50.04	3	3	1-10 mm	PARTIAL RESPONSE	DECEASED	51.9	Recurred/Progressed	5.02	0	Resistant	Platinum	12	Proliferative
TCGA_25_1635	71.78	3	3	1-10 mm	COMPLETE RESPONSE	DECEASED	51.9	Recurred/Progressed	20.13	12.5	Sensitive	Platinum	12	Mesenchymal
TCGA_25_2398	71.96	3	3	1-10 mm	COMPLETE RESPONSE	DECEASED	44.89	Recurred/Progressed	18.92	13.88	Sensitive	Platinum	12	Mesenchymal
TCGA_29_1691	51.13	3	2	1-10 mm	COMPLETE RESPONSE	DECEASED	48.2	Recurred/Progressed	20.1	15.6	Sensitive	Platinum	12	Proliferative
TCGA_29_1770	54.83	3	2	1-10 mm	COMPLETE RESPONSE	LIVING	24.3	Recurred/Progressed	12.36	7.9	Sensitive	Platinum	12	Mesenchymal
TCGA_29_1785	55.94	3	3	>20mm	COMPLETE RESPONSE	DECEASED	36.2	Recurred/Progressed	15.51	10.4	Sensitive	Platinum	12	Immunoreactive
TCGA_29_2414	75.12	3	2	11-20 mm	COMPLETE RESPONSE	DECEASED	85.93	Recurred/Progressed	18.07	13.73	Sensitive	Platinum	12	Proliferative
TCGA_29_2425	60.52	3	2	>20mm	COMPLETE RESPONSE	LIVING	64.82	Recurred/Progressed	51.7	44.97	Sensitive	Platinum	12	Proliferative
TCGA_30_1853	58.64	3	3	1-10 mm	COMPLETE RESPONSE	DECEASED	36.16	Recurred/Progressed	20.79	16.7	Sensitive	Platinum	12	Proliferative
TCGA_31_1946	30.5	3	3	No Macroscopic disease		LIVING	30.49	Recurred/Progressed	22.16	20.4	Sensitive	Platinum	12	Mesenchymal
TCGA_31_1951	58.48	3	3	No Macroscopic disease		LIVING	22.66	Recurred/Progressed	21.84	16.74	Sensitive	Platinum	12	Mesenchymal
TCGA_61_1725	40.49	3	3	11-20 mm	STABLE DISEASE	LIVING	31.44	Recurred/Progressed	27.77	22.5	Sensitive	Platinum	12	Immunoreactive
TCGA_61_1733	71.72	3	3	No Macroscopic disease	STABLE DISEASE	LIVING	31.8	Recurred/Progressed	5.84	1.6	Resistant	Platinum	12	Mesenchymal
TCGA_61_2008	40.51	2	2	No Macroscopic disease	COMPLETE RESPONSE	LIVING	30.69	Recurred/Progressed	26.95	22	Sensitive	Platinum	12	Differentiated
TCGA_04_1332	70.64	3	3	1-10 mm		DECEASED	40.89	Recurred/Progressed	12.95	6.92	Sensitive	Platinum	11	Mesenchymal
TCGA_04_1364	61.08	3	3	1-10 mm	PROGRESSIVE DISEASE	DECEASED	33.61	Recurred/Progressed	9.48	3.3	Resistant	Platinum	11	Proliferative
TCGA_23_1026	45.05	3	3	1-10 mm	COMPLETE RESPONSE	LIVING	26.75	Recurred/Progressed	26.13	22.6	Sensitive	Platinum	11	Differentiated
TCGA_24_1430	68.33	3	3	>20mm	COMPLETE RESPONSE	DECEASED	28.26	Recurred/Progressed	14.69	11.2	Sensitive	Platinum	11	Proliferative
TCGA_24_1552	77.07	3	3	1-10 mm	COMPLETE RESPONSE	DECEASED	41.28	Recurred/Progressed	13.21	4.11	Resistant	Platinum	11	Differentiated
TCGA_24_1924	65.21	3	3	1-10 mm	COMPLETE RESPONSE	DECEASED	30.13	Recurred/Progressed	10.49	5.13	Resistant	Platinum	11	Immunoreactive
TCGA_25_2400	76.13	3	3	No Macroscopic disease	COMPLETE RESPONSE	DECEASED	41.9	Recurred/Progressed	18.92	12.85	Sensitive	Platinum	11	Proliferative
TCGA_36_1578	63.92	4	3	>20mm		LIVING	27.77	Recurred/Progressed	10.16	3.1	Resistant	Platinum	11	Immunoreactive
TCGA_36_1580	82.17	3	3	>20mm		DECEASED	24.16	Recurred/Progressed	14.43	3	Resistant	Platinum	11	Mesenchymal
TCGA_61_1741	76.05	3	3	>20mm	COMPLETE RESPONSE	DECEASED	33.67	Recurred/Progressed	16.07	10.1	Sensitive	Platinum	11	Proliferative
TCGA_09_2045	50.1	4	2	1-10 mm	STABLE DISEASE	DECEASED	35.05	Recurred/Progressed	20.69	12.72	Sensitive	Platinum	10	Differentiated
TCGA_13_0884	39.96	3	3	1-10 mm	COMPLETE RESPONSE	DECEASED	105.31	Recurred/Progressed	39.44	31	Sensitive	Platinum	10	Differentiated
TCGA_13_0887	42.93	3	3	1-10 mm	COMPLETE RESPONSE	DECEASED	66.46	Recurred/Progressed	16.82	8.1	Sensitive	Platinum	10	Differentiated
TCGA_13_0894	53.33	3	3	1-10 mm	COMPLETE RESPONSE	DECEASED	49.48	Recurred/Progressed	18.52	7.7	Sensitive	Platinum	10	Mesenchymal
TCGA_13_0905	51.39	3	3		COMPLETE RESPONSE	LIVING	47.7	DiseaseFree	47.7	40.5	Sensitive	Platinum	10	Differentiated
TCGA_13_1498	73.48	3	3	>20mm	PARTIAL RESPONSE	LIVING	37.51	Recurred/Progressed	17.48	10.4	Sensitive	Platinum	10	Immunoreactive
TCGA_23_1027	48.19	3	3	1-10 mm	PROGRESSIVE DISEASE	DECEASED	31.97	Recurred/Progressed	3.74	-0.6	Resistant	Platinum	10	Differentiated
TCGA_24_1544	71.62	3	3	1-10 mm	PARTIAL RESPONSE	DECEASED	26.89	Recurred/Progressed	21.08	14.5	Sensitive	Platinum	10	Proliferative
TCGA_24_1558	73.98	3	3	1-10 mm	PARTIAL RESPONSE	DECEASED	19.48	Recurred/Progressed	8.95	0.8	Resistant	Platinum	10	Proliferative
TCGA_24_1564	67.58	3	3	1-10 mm	COMPLETE RESPONSE	DECEASED	25.8	Recurred/Progressed	7.25	3.4	Resistant	Platinum	10	Mesenchymal
TCGA_24_2033	NA	3	3	>20mm	PARTIAL RESPONSE	DECEASED	18.43	Recurred/Progressed	11.51	3.77	Resistant	Platinum	10	Mesenchymal
TCGA_25_2404	38.86	3	3	No Macroscopic disease	COMPLETE RESPONSE	DECEASED	28.92	Recurred/Progressed	13.93	9.9	Sensitive	Platinum	10	Mesenchymal
TCGA_29_1775	51.9	3	2		COMPLETE RESPONSE	LIVING	12.33	Recurred/Progressed	11.18	5.7	Resistant	Platinum	10	Proliferative
TCGA_61_1738	60.16	3	3	1-10 mm	PROGRESSIVE DISEASE	DECEASED	35.93	Recurred/Progressed	9.28	0	Resistant	Platinum	10	Immunoreactive
TCGA_61_2111	61.68	4	3		COMPLETE RESPONSE	LIVING	125.54	Recurred/Progressed	72.46	68	Sensitive	Platinum	10	Proliferative
TCGA_10_0930	70.51	3	3	1-10 mm	COMPLETE RESPONSE	DECEASED	34.1	Recurred/Progressed	22.3	18.2	Sensitive	Platinum	9	Mesenchymal
TCGA_13_0757	71.23	3	3	1-10 mm	COMPLETE RESPONSE	DECEASED	11.15	Recurred/Progressed	9.61	0.8	Resistant	Platinum	9	Proliferative
TCGA_13_0885	70.58	3	3	11-20 mm	COMPLETE RESPONSE	LIVING	91.15	DiseaseFree	91.15	84.4	Sensitive	Platinum	9	Immunoreactive
TCGA_13_0886	67.73	3	3	1-10 mm	COMPLETE RESPONSE	LIVING	74.07	DiseaseFree	74.07	65.6	Sensitive	Platinum	9	Mesenchymal
TCGA_13_0908	58.69	4	3	1-10 mm	COMPLETE RESPONSE	LIVING	44.72	Recurred/Progressed	18.1	10.1	Sensitive	Platinum	9	Mesenchymal
TCGA_13_0910	58.91	3	3	1-10 mm	COMPLETE RESPONSE	LIVING	36.03	DiseaseFree	36.03	27.6	Sensitive	Platinum	9	Proliferative
TCGA_13_1481	76.43	3	2	1-10 mm	COMPLETE RESPONSE	DECEASED	86.82	DiseaseFree	86.82	79.1	Sensitive	Platinum	9	Mesenchymal
TCGA_23_1124	63.03	3	3	No Macroscopic disease	COMPLETE RESPONSE	DECEASED	57.97	Recurred/Progressed	21.02	14.7	Sensitive	Platinum	9	Differentiated
TCGA_23_2079	46.91	3	3	No Macroscopic disease	COMPLETE RESPONSE	LIVING	91.41	Recurred/Progressed	9.28	5.2	Resistant	Platinum	9	Immunoreactive
TCGA_24_2029	75.41	3	3	>20mm	COMPLETE RESPONSE	DECEASED	14.39	Recurred/Progressed	17.57	10.31	Sensitive	Platinum	9	Immunoreactive
TCGA_29_1705	48.03	3	2	>20mm	COMPLETE RESPONSE	DECEASED	18.2	Recurred/Progressed	9.28	3.71	Resistant	Platinum	9	Mesenchymal
TCGA_29_1707	41.14	2	3	No Macroscopic disease	COMPLETE RESPONSE	LIVING	41.84	Recurred/Progressed	39.34	34.8	Sensitive	Platinum	9	Immunoreactive
TCGA_30_1856	56.51	3	3	1-10 mm	PARTIAL RESPONSE	DECEASED	15.64	Recurred/Progressed	7.18	0.8	Resistant	Platinum	9	Immunoreactive
TCGA_04_1338	78.87	3	3	1-10 mm		LIVING	46.49	Recurred/Progressed	12.46	5.8	Resistant	Platinum	8	Mesenchymal
TCGA_04_1347	81.36	4	3	No Macroscopic disease	COMPLETE RESPONSE	LIVING	62.89	DiseaseFree	62.89	57.4	Sensitive	Platinum	8	Proliferative
TCGA_04_1525	47.86	3	3	1-10 mm	COMPLETE RESPONSE	DECEASED	38.26	Recurred/Progressed	6.95	0.9	Resistant	Platinum	8	Proliferative
TCGA_04_1536	60.11	4	3	1-10 mm		DECEASED	28.98	Recurred/Progressed	16.33	8.7	Sensitive	Platinum	8	Differentiated
TCGA_04_1638	57.5	4	3	No Macroscopic disease		DECEASED	55.25	Recurred/Progressed	9.77	3.5	Resistant	Platinum	8	Differentiated
TCGA_04_1646	60.84	3	3	1-10 mm		DECEASED	27.8	Recurred/Progressed	16.66	8.8	Sensitive	Platinum	8	Proliferative
TCGA_04_1648	57.84	3	2	1-10 mm		DECEASED	28.56	Recurred/Progressed	13.51	8.6	Sensitive	Platinum	8	Differentiated
TCGA_04_1652	76.98	3	2		COMPLETE RESPONSE	DECEASED	31.87	Recurred/Progressed	28.95	22.5	Sensitive	Platinum	8	Differentiated
TCGA_13_0717	54.91	3	3	>20mm	COMPLETE RESPONSE	DECEASED	24.52	Recurred/Progressed	9.64	3.8	Resistant	Platinum	8	Proliferative
TCGA_13_0720	48.76	3	3	1-10 mm	COMPLETE RESPONSE	DECEASED	44.43	Recurred/Progressed	9.57	3.7	Resistant	Platinum	8	Differentiated
TCGA_13_0723	63.27	3	3	>20mm	PROGRESSIVE DISEASE	DECEASED	39.48	Recurred/Progressed	6.89	0.3	Resistant	Platinum	8	Immunoreactive
TCGA_13_0725	44.09	3	3	1-10 mm	COMPLETE RESPONSE	DECEASED	12.1	Recurred/Progressed	5.97	-0.8	Resistant	Platinum	8	Proliferative
TCGA_13_0761	51.22	4	3	No Macroscopic disease	COMPLETE RESPONSE	LIVING	33.97	Recurred/Progressed	13.87	6.7	Sensitive	Platinum	8	Differentiated
TCGA_13_0791	58.57	3	3	No Macroscopic disease	COMPLETE RESPONSE	LIVING	38.82	Recurred/Progressed	9.21	4.6	Resistant	Platinum	8	Differentiated
TCGA_13_0888	78.08	3	3	No Macroscopic disease	PARTIAL RESPONSE	LIVING	70.2	DiseaseFree	70.2	62.8	Sensitive	Platinum	8	Proliferative
TCGA_13_0890	56.9	3	3	1-10 mm	COMPLETE RESPONSE	LIVING	67.8	DiseaseFree	67.8	59.97	Sensitive	Platinum	8	Mesenchymal
TCGA_13_0893	48.31	3	3	11-20 mm	PARTIAL RESPONSE	DECEASED	41.31	Recurred/Progressed	13.18	5.8	Resistant	Platinum	8	Immunoreactive
TCGA_13_0904	63.86	3	3	>20mm	PARTIAL RESPONSE	LIVING	47.18	Recurred/Progressed	9.77	2.6	Resistant	Platinum	8	Differentiated
TCGA_13_1483	61.28	3	3	>20mm	PARTIAL RESPONSE	DECEASED	28.49	Recurred/Progressed	8.89	1.9	Resistant	Platinum	8	Mesenchymal
TCGA_13_1488	59.52	4	3	11-20 mm	COMPLETE RESPONSE	DECEASED	70.62	Recurred/Progressed	11.51	6	Sensitive	Platinum	8	Immunoreactive
TCGA_13_1500	71.7	3	3	11-20 mm	PARTIAL RESPONSE	DECEASED	13.93	Recurred/Progressed	8.3	1	Resistant	Platinum	8	Differentiated
TCGA_24_0970	63.77	3	3	>20mm	PARTIAL RESPONSE	DECEASED	11.61	Recurred/Progressed	9.18	-1	Resistant	Platinum	8	Mesenchymal
TCGA_24_0979	53.68	4	3	>20mm	COMPLETE RESPONSE	DECEASED	41.44	Recurred/Progressed	14.03	8	Sensitive	Platinum	8	Differentiated
TCGA_24_1434	59.75	3	3	1-10 mm	PARTIAL RESPONSE	DECEASED	18.62	Recurred/Progressed	11.05	3.6	Resistant	Platinum	8	Mesenchymal
TCGA_24_1616	56.95	3	3	1-10 mm	COMPLETE RESPONSE	DECEASED	38.13	Recurred/Progressed	13.28	7.9	Sensitive	Platinum	8	Differentiated
TCGA_24_1923	51.05	3	3	1-10 mm	COMPLETE RESPONSE	DECEASED	22.43	Recurred/Progressed	11.08	3.52	Resistant	Platinum	8	Differentiated
TCGA_24_2289	69.02	4	3	>20mm	COMPLETE RESPONSE	DECEASED	67.18	Recurred/Progressed	18.62	12.52	Sensitive	Platinum	8	Mesenchymal
TCGA_25_1320	65.8	3	3	1-10 mm	PROGRESSIVE DISEASE	DECEASED	37.84	Recurred/Progressed	13.87	8	Sensitive	Platinum	8	Mesenchymal
TCGA_25_1321	65.72	3	3	No Macroscopic disease	COMPLETE RESPONSE	DECEASED	33.87	Recurred/Progressed	14.85	9	Sensitive	Platinum	8	Differentiated
TCGA_25_1326	61.2	3	3	1-10 mm	PARTIAL RESPONSE	DECEASED	40.92	Recurred/Progressed	12.95	8	Sensitive	Platinum	8	Mesenchymal
TCGA_25_1628	67.09	3	3	1-10 mm	STABLE DISEASE	DECEASED	20.52	Recurred/Progressed	9.38	3.5	Resistant	Platinum	8	Mesenchymal
TCGA_25_1634	76.02	3	3	No Macroscopic disease	COMPLETE RESPONSE	DECEASED	35.77	Recurred/Progressed	12.46	5.8	Resistant	Platinum	8	Proliferative
TCGA_29_1701	56.81	3	3		PARTIAL RESPONSE	DECEASED	16.89	Recurred/Progressed	9.77	4.5	Resistant	Platinum	8	Immunoreactive
TCGA_30_1718	44.93	3	3	1-10 mm		DECEASED	51.77	Recurred/Progressed	29.38	23.6	Sensitive	Platinum	8	Mesenchymal
TCGA_36_1574	48.9	3	3	>20mm	COMPLETE RESPONSE	LIVING	22.49	Recurred/Progressed	21.25	14.6	Sensitive	Platinum	8	Immunoreactive
TCGA_36_1576	76.1	3	3	>20mm	COMPLETE RESPONSE	LIVING	29.97	Recurred/Progressed	26.75	19.5	Sensitive	Platinum	8	Mesenchymal
TCGA_61_1728	59.12	4	3	1-10 mm	COMPLETE RESPONSE	LIVING	27.9	Recurred/Progressed	17.57	10.8	Sensitive	Platinum	8	Differentiated
TCGA_61_1901	65.87	4	3		STABLE DISEASE	DECEASED	11.38	Recurred/Progressed	10.79	1.2	Resistant	Platinum	8	Differentiated
TCGA_04_1367	50.89	3	3	No Macroscopic disease	COMPLETE RESPONSE	LIVING	71.28	DiseaseFree	71.28	64.9	Sensitive	Platinum	7	Differentiated
TCGA_13_0911	55.57	4	3	1-10 mm	PARTIAL RESPONSE	LIVING	27.41	Recurred/Progressed	8.92	3	Resistant	Platinum	7	Mesenchymal
TCGA_13_1477	49.68	4	2	1-10 mm	PROGRESSIVE DISEASE	DECEASED	53.67	Recurred/Progressed	6.89	1	Resistant	Platinum	7	Proliferative
TCGA_13_1492	66.7	3	3		COMPLETE RESPONSE	LIVING	72.89	DiseaseFree	72.89	65.4	Sensitive	Platinum	7	Proliferative
TCGA_13_1497	48.02	3	3		COMPLETE RESPONSE	LIVING	54.16	Recurred/Progressed	26.66	20.6	Sensitive	Platinum	7	Proliferative
TCGA_23_2072	58.97	4	3	>20mm	COMPLETE RESPONSE	DECEASED	24.89	Recurred/Progressed	15.61	10.6	Sensitive	Platinum	7	Differentiated
TCGA_24_1464	70.89	3	3	>20mm		DECEASED	12.43	Recurred/Progressed	10.59	5.2	Resistant	Platinum	7	Differentiated
TCGA_24_1562	67.8	3	3	1-10 mm	COMPLETE RESPONSE	DECEASED	45.38	Recurred/Progressed	7.48	2.5	Resistant	Platinum	7	Differentiated
TCGA_25_1626	65.57	3	3	>20mm	PARTIAL RESPONSE	DECEASED	16.95	Recurred/Progressed	10.43	3.6	Resistant	Platinum	7	Mesenchymal
TCGA_29_1766	74.96	3	2	11-20 mm	PROGRESSIVE DISEASE	DECEASED	39.28	Recurred/Progressed	22.03	15.9	Sensitive	Platinum	7	Mesenchymal
TCGA_29_1769	40.42	3	3	1-10 mm	COMPLETE RESPONSE	LIVING	22.92	DiseaseFree	22.92	18	Sensitive	Platinum	7	Immunoreactive
TCGA_61_1737	42.55	4	3	1-10 mm	COMPLETE RESPONSE	LIVING	44.23	DiseaseFree	44.23	39	Sensitive	Platinum	7	Mesenchymal
TCGA_04_1331	79.04	3	3	1-10 mm	COMPLETE RESPONSE	DECEASED	43.8	Recurred/Progressed	15.05	9.6	Sensitive	Platinum	6	Proliferative
TCGA_04_1362	59.58	2	3	1-10 mm		DECEASED	44.2	Recurred/Progressed	7.31	1.7	Resistant	Platinum	6	Differentiated
TCGA_04_1517	79.57	3	3	>20mm	COMPLETE RESPONSE	DECEASED	19.93	Recurred/Progressed	11.44	6.7	Sensitive	Platinum	6	Differentiated
TCGA_04_1651	53.78	3	3	1-10 mm		DECEASED	36.07	Recurred/Progressed	32.39	27.6	Sensitive	Platinum	6	Differentiated
TCGA_04_1655	49.28	3	2	No Macroscopic disease		DECEASED	45.21	Recurred/Progressed	26.85	22.3	Sensitive	Platinum	6	Proliferative
TCGA_09_0364	80.17	2	3	11-20 mm	COMPLETE RESPONSE	DECEASED	29.08	Recurred/Progressed	12.95	6.8	Sensitive	Platinum	6	Proliferative
TCGA_09_0366	56	3	3	1-10 mm	STABLE DISEASE	DECEASED	57.57	Recurred/Progressed	6.2	2.5	Resistant	Platinum	6	Immunoreactive
TCGA_09_1670	58.04	3	3	No Macroscopic disease	COMPLETE RESPONSE	LIVING	16.69	Recurred/Progressed	16.69	12.1	Sensitive	Platinum	6	Differentiated
TCGA_09_2050	65.72	2	2	No Macroscopic disease	COMPLETE RESPONSE	LIVING	70.92	DiseaseFree	70.92	67.28	Sensitive	Platinum	6	Proliferative
TCGA_09_2053	72.42	3	3	No Macroscopic disease	COMPLETE RESPONSE	LIVING	39.64	DiseaseFree	39.64	35.3	Sensitive	Platinum	6	Proliferative
TCGA_09_2056	62.64	3	3	No Macroscopic disease	COMPLETE RESPONSE	LIVING	12.43	DiseaseFree	12.43	7.6	Sensitive	Platinum	6	Differentiated
TCGA_10_0926	63.85	3	3	11-20 mm	COMPLETE RESPONSE	DECEASED	25.84	Recurred/Progressed	9.41	4.8	Resistant	Platinum	6	Proliferative
TCGA_10_0933	77.9	3	3	No Macroscopic disease	COMPLETE RESPONSE	DECEASED	14.62	Recurred/Progressed	11.67	7.3	Sensitive	Platinum	6	Proliferative
TCGA_10_0937	44.44	3	3	1-10 mm	COMPLETE RESPONSE	DECEASED	19.93	Recurred/Progressed	7.7	2.9	Resistant	Platinum	6	Differentiated
TCGA_10_0938	80.98	3	3	>20mm	PROGRESSIVE DISEASE	DECEASED	20.85	Recurred/Progressed	11.87	5.6	Resistant	Platinum	6	Proliferative
TCGA_13_0727	71.74	3	3	1-10 mm	COMPLETE RESPONSE	DECEASED	15.15	Recurred/Progressed	8.3	4.3	Resistant	Platinum	6	Proliferative
TCGA_13_0762	65.64	3	3	No Macroscopic disease	COMPLETE RESPONSE	LIVING	32.16	DiseaseFree	32.16	27.6	Sensitive	Platinum	6	Proliferative
TCGA_13_0764	63.01	4	3	1-10 mm	PARTIAL RESPONSE	LIVING	29.84	Recurred/Progressed	7.8	3.6	Resistant	Platinum	6	Immunoreactive
TCGA_13_0765	50.89	3	3	1-10 mm	COMPLETE RESPONSE	LIVING	28.49	Recurred/Progressed	21.9	16.6	Sensitive	Platinum	6	Differentiated
TCGA_13_0766	42.66	3	3	1-10 mm	COMPLETE RESPONSE	LIVING	21.34	Recurred/Progressed	20.59	14.6	Sensitive	Platinum	6	Proliferative
TCGA_13_0792	40.35	3	3	No Macroscopic disease	COMPLETE RESPONSE	LIVING	36.62	Recurred/Progressed	26.75	21.7	Sensitive	Platinum	6	Immunoreactive
TCGA_13_0793	40.29	4	3	1-10 mm	COMPLETE RESPONSE	LIVING	28.62	Recurred/Progressed	11.51	6.3	Sensitive	Platinum	6	Mesenchymal
TCGA_13_0794	60.12	3	3	1-10 mm	COMPLETE RESPONSE	LIVING	30.26	Recurred/Progressed	27.7	23.4	Sensitive	Platinum	6	Proliferative
TCGA_13_0795	66.94	3	3	>20mm	COMPLETE RESPONSE	LIVING	18.56	Recurred/Progressed	9.7	4	Resistant	Platinum	6	Immunoreactive
TCGA_13_0803	81.33	3	3	No Macroscopic disease	COMPLETE RESPONSE	DECEASED	43.7	Recurred/Progressed	11.02	3.7	Resistant	Platinum	6	Differentiated
TCGA_13_0804	74.03	3	3	1-10 mm	COMPLETE RESPONSE	DECEASED	35.18	Recurred/Progressed	10.79	5.5	Resistant	Platinum	6	Differentiated
TCGA_13_0805	57.57	3	3	1-10 mm	PROGRESSIVE DISEASE	DECEASED	35.21	Recurred/Progressed	5.77	0.9	Resistant	Platinum	6	Immunoreactive
TCGA_13_0891	73.74	4	3	No Macroscopic disease	COMPLETE RESPONSE	LIVING	67.84	Recurred/Progressed	23.97	19	Sensitive	Platinum	6	Differentiated
TCGA_13_0897	54.5	3	3	1-10 mm	COMPLETE RESPONSE	LIVING	57.31	Recurred/Progressed	18.13	13.6	Sensitive	Platinum	6	Immunoreactive
TCGA_13_0899	60.36	3	3	1-10 mm	COMPLETE RESPONSE	LIVING	56	Recurred/Progressed	17.93	13.8	Sensitive	Platinum	6	Proliferative
TCGA_13_0900	59.47	3	3		COMPLETE RESPONSE	LIVING	56.59	DiseaseFree	56.59	51.7	Sensitive	Platinum	6	Mesenchymal
TCGA_13_0901	42.01	3	3	>20mm	COMPLETE RESPONSE	LIVING	19.31	Recurred/Progressed	12.79	7.4	Sensitive	Platinum	6	Proliferative
TCGA_13_0906	50.36	3	3	1-10 mm	COMPLETE RESPONSE	LIVING	44.82	DiseaseFree	44.82	40.1	Sensitive	Platinum	6	Proliferative
TCGA_13_0912	58.7	3	3	No Macroscopic disease	COMPLETE RESPONSE	LIVING	33.97	Recurred/Progressed	15.34	10.6	Sensitive	Platinum	6	Differentiated
TCGA_13_0916	49.83	3	3	No Macroscopic disease	COMPLETE RESPONSE	LIVING	21.08	DiseaseFree	21.08	15.8	Sensitive	Platinum	6	Proliferative
TCGA_13_0919	52.98	3	3	No Macroscopic disease	COMPLETE RESPONSE	LIVING	14.85	DiseaseFree	14.85	9.6	Sensitive	Platinum	6	Mesenchymal
TCGA_13_1403	48.48	3	3		COMPLETE RESPONSE	LIVING	10.85	DiseaseFree	10.85	6.2	Sensitive	Platinum	6	Differentiated
TCGA_13_1482	52.61	4	2	>20mm	PARTIAL RESPONSE	DECEASED	60.69	Recurred/Progressed	18.89	14.8	Sensitive	Platinum	6	Differentiated
TCGA_13_1484	62.34	3	3		COMPLETE RESPONSE	LIVING	95.9	Recurred/Progressed	14.39	10.1	Sensitive	Platinum	6	Immunoreactive
TCGA_13_1485	48.36	4	2	1-10 mm	PARTIAL RESPONSE	DECEASED	20.3	Recurred/Progressed	5.25	0.7	Resistant	Platinum	6	Mesenchymal
TCGA_13_1491	55.52	3	3		PARTIAL RESPONSE	DECEASED	52.2	Recurred/Progressed	16.56	11.7	Sensitive	Platinum	6	Proliferative
TCGA_13_1494	43.94	4	3		COMPLETE RESPONSE	LIVING	36.59	Recurred/Progressed	21.25	16.8	Sensitive	Platinum	6	Mesenchymal
TCGA_13_1495	60.4	3	2	1-10 mm	COMPLETE RESPONSE	LIVING	49.08	Recurred/Progressed	32.03	27.5	Sensitive	Platinum	6	Differentiated
TCGA_13_1499	56.71	3	3		COMPLETE RESPONSE	LIVING	37.28	Recurred/Progressed	18.1	13	Sensitive	Platinum	6	Mesenchymal
TCGA_13_1501	50.49	4	3	>20mm	PARTIAL RESPONSE	LIVING	31.57	Recurred/Progressed	11.67	6.9	Sensitive	Platinum	6	Mesenchymal
TCGA_20_1683	65.77	3	3	No Macroscopic disease	STABLE DISEASE	LIVING	25.31	Recurred/Progressed	20.26	15.9	Sensitive	Platinum	6	Proliferative
TCGA_20_1685	45.88	3	3	1-10 mm	COMPLETE RESPONSE	LIVING	16.62	DiseaseFree	16.62	12	Sensitive	Platinum	6	Immunoreactive
TCGA_23_1030	64.15	3	3	1-10 mm	COMPLETE RESPONSE	LIVING	29.02	Recurred/Progressed	17.8	12.5	Sensitive	Platinum	6	Differentiated
TCGA_23_1110	42.15	3	3	No Macroscopic disease	COMPLETE RESPONSE	LIVING	54.36	Recurred/Progressed	10.69	7.1	Sensitive	Platinum	6	Proliferative
TCGA_23_1118	45.12	3	3	>20mm	COMPLETE RESPONSE	LIVING	85.77	DiseaseFree	85.77	79.5	Sensitive	Platinum	6	Differentiated
TCGA_23_2078	66.36	3	3	No Macroscopic disease	COMPLETE RESPONSE	LIVING	87.25	DiseaseFree	87.25	82.6	Sensitive	Platinum	6	Mesenchymal
TCGA_24_0968	59.34	3	3	1-10 mm	PARTIAL RESPONSE	DECEASED	19.77	Recurred/Progressed	17.7	13.57	Sensitive	Platinum	6	Immunoreactive
TCGA_24_1431	67.83	3	3	1-10 mm		DECEASED	19.11	Recurred/Progressed	6.52	1.7	Resistant	Platinum	6	Differentiated
TCGA_24_1474	57.27	3	3	1-10 mm	PARTIAL RESPONSE	DECEASED	22.13	Recurred/Progressed	10.85	6.9	Sensitive	Platinum	6	Immunoreactive
TCGA_24_1565	74.1	3	3	1-10 mm	PARTIAL RESPONSE	DECEASED	10.23	Recurred/Progressed	4.75	0.7	Resistant	Platinum	6	Differentiated
TCGA_24_1567	54.36	3	3	1-10 mm		DECEASED	17.18	Recurred/Progressed	10.98	5	Resistant	Platinum	6	Proliferative
TCGA_24_1928	77.08	3	3	11-20 mm	PROGRESSIVE DISEASE	DECEASED	10.75	Recurred/Progressed	2.03	-1.9	Resistant	Platinum	6	Mesenchymal
TCGA_25_1313	62.96	4	3	1-10 mm	COMPLETE RESPONSE	DECEASED	26.85	Recurred/Progressed	12.92	8	Sensitive	Platinum	6	Immunoreactive
TCGA_25_1318	54.12	3	3	1-10 mm	PARTIAL RESPONSE	DECEASED	34.89	Recurred/Progressed	6.07	2.1	Resistant	Platinum	6	Differentiated
TCGA_25_1623	71.39	4	3	No Macroscopic disease	COMPLETE RESPONSE	DECEASED	18.52	Recurred/Progressed	11.21	6.7	Sensitive	Platinum	6	Mesenchymal
TCGA_25_2391	57.36	3	3	>20mm	COMPLETE RESPONSE	DECEASED	48.92	DiseaseFree	48.92	43.82	Sensitive	Platinum	6	Differentiated
TCGA_25_2393	81.05	3	3	11-20 mm	PARTIAL RESPONSE	DECEASED	37.93	Recurred/Progressed	10	5.9	Resistant	Platinum	6	Proliferative
TCGA_25_2409	71.96	4	3	1-10 mm	COMPLETE RESPONSE	DECEASED	26.89	Recurred/Progressed	9.93	3.9	Resistant	Platinum	6	Differentiated
TCGA_29_1702	84.68	3	3	1-10 mm	COMPLETE RESPONSE	DECEASED	23.87	Recurred/Progressed	9.34	2.9	Resistant	Platinum	6	Proliferative
TCGA_29_1778	77.11	3	3	No Macroscopic disease	COMPLETE RESPONSE	LIVING	14.89	DiseaseFree	14.89	10.8	Sensitive	Platinum	6	Differentiated
TCGA_29_2428	58.61	3	3	>20mm	COMPLETE RESPONSE	LIVING	44.98	DiseaseFree	44.98	40.28	Sensitive	Platinum	6	Immunoreactive
TCGA_31_1950	76.96	3	2	1-10 mm	PARTIAL RESPONSE	LIVING	19.02	Recurred/Progressed	11.74	6.7	Sensitive	Platinum	6	Immunoreactive
TCGA_36_1581	63.76	2	3	No Macroscopic disease	COMPLETE RESPONSE	LIVING	24.62	Recurred/Progressed	23.02	18.5	Sensitive	Platinum	6	Immunoreactive
TCGA_61_1736	45.5	3	3		COMPLETE RESPONSE	DECEASED	48.79	Recurred/Progressed	25.18	20.5	Sensitive	Platinum	6	Differentiated
TCGA_61_1743	53.05	2	2	No Macroscopic disease	COMPLETE RESPONSE	DECEASED	43.64	Recurred/Progressed	26.59	21	Sensitive	Platinum	6	Proliferative
TCGA_61_1907	63.56	3	3	11-20 mm	STABLE DISEASE	LIVING	31.38	Recurred/Progressed	24.52	19.1	Sensitive	Platinum	6	Immunoreactive
TCGA_61_1910	56.92	2	3	1-10 mm	COMPLETE RESPONSE	LIVING	37.05	DiseaseFree	37.05	31.7	Sensitive	Platinum	6	Differentiated
TCGA_61_1913	48.12	3	3	1-10 mm	COMPLETE RESPONSE	LIVING	49.08	DiseaseFree	49.08	44.7	Sensitive	Platinum	6	Immunoreactive
TCGA_61_1915	50.46	2	3		COMPLETE RESPONSE	LIVING	67.7	DiseaseFree	67.7	63	Sensitive	Platinum	6	Immunoreactive
TCGA_61_1918	45.7	4	3	No Macroscopic disease	COMPLETE RESPONSE	DECEASED	15.93	Recurred/Progressed	13.77	8.7	Sensitive	Platinum	6	Differentiated
TCGA_61_2092	57.72	3	3	No Macroscopic disease	COMPLETE RESPONSE	LIVING	51.67	DiseaseFree	51.67	46.4	Sensitive	Platinum	6	Differentiated
TCGA_61_2094	63.75	3	3		COMPLETE RESPONSE	LIVING	71.67	DiseaseFree	71.67	66.2	Sensitive	Platinum	6	Immunoreactive
TCGA_61_2097	71.11	2	2	1-10 mm	COMPLETE RESPONSE	LIVING	60.69	DiseaseFree	60.69	55.1	Sensitive	Platinum	6	Differentiated
TCGA_61_2113	54.01	2	3			DECEASED	22.39	Recurred/Progressed	9.77	17.6	Sensitive	Platinum	6	Mesenchymal

## Sheet: Table S6
id	Age	Grade	Figo_stage	Study	Progression free survial (months)	ProgressionFreeStatus	Subtype	PlatinumStatus
GSM1243892	54	2	3	GSE51373	0	Recurred/Progressed	Mesenchymal	Resistant
GSM1243893	51	2	2	GSE51373	3	Recurred/Progressed	Proliferative	Resistant
GSM1243896	53	2	3	GSE51373	3	Recurred/Progressed	Differentiated	Resistant
GSM1243880	54	2	3	GSE51373	5	Recurred/Progressed	Differentiated	Resistant
GSM1243882	55	2	4	GSE51373	5	Recurred/Progressed	Immunoreactive	Resistant
GSM1243904	51	2	3	GSE51373	5	Recurred/Progressed	Immunoreactive	Resistant
GSM1559324	NA	3	3	GSE63885	3.19	Recurred/Progressed	Proliferative	Resistant
GSM1559325	NA	3	3	GSE63885	3.65	Recurred/Progressed	Proliferative	Resistant
GSM1559326	NA	3	3	GSE63885	3.81	Recurred/Progressed	Mesenchymal	Resistant
GSM1559327	NA	3	3	GSE63885	4.18	Recurred/Progressed	Proliferative	Resistant
GSM1559328	NA	4	3	GSE63885	4.34	Recurred/Progressed	Immunoreactive	Resistant
GSM1559329	NA	4	3	GSE63885	5.16	Recurred/Progressed	Immunoreactive	Resistant
GSM1559330	NA	3	3	GSE63885	5.62	Recurred/Progressed	Proliferative	Resistant
GSM1559331	NA	3	4	GSE63885	5.79	Recurred/Progressed	Mesenchymal	Resistant
GSM1559332	NA	3	3	GSE63885	5.79	Recurred/Progressed	Mesenchymal	Resistant
GSM1559299	NA	4	3	GSE63885	0	Recurred/Progressed	Proliferative	Resistant
GSM1559300	NA	4	3	GSE63885	0	Recurred/Progressed	Proliferative	Resistant
GSM1559301	NA	3	4	GSE63885	0	Recurred/Progressed	Mesenchymal	Resistant
GSM1559302	NA	3	3	GSE63885	0	Recurred/Progressed	Proliferative	Resistant
GSM1559303	NA	2	3	GSE63885	0	Recurred/Progressed	Differentiated	Resistant
GSM1559309	NA	3	3	GSE63885	0	Recurred/Progressed	Immunoreactive	Resistant
GSM1559315	NA	4	3	GSE63885	0	Recurred/Progressed	Proliferative	Resistant
GSM1559304	NA	3	3	GSE63885	0	Recurred/Progressed	Mesenchymal	Resistant
GSM1559305	NA	3	3	GSE63885	0	Recurred/Progressed	Differentiated	Resistant
GSM1559307	NA	3	3	GSE63885	0	Recurred/Progressed	Mesenchymal	Resistant
GSM1559308	NA	3	3	GSE63885	0	Recurred/Progressed	Differentiated	Resistant
GSM1559311	NA	4	3	GSE63885	0	Recurred/Progressed	Immunoreactive	Resistant
GSM1559312	NA	3	3	GSE63885	0	Recurred/Progressed	Proliferative	Resistant
GSM1559313	NA	4	3	GSE63885	0	Recurred/Progressed	Immunoreactive	Resistant
GSM1559314	NA	3	3	GSE63885	0	Recurred/Progressed	Proliferative	Resistant
GSM1559316	NA	3	3	GSE63885	0	Recurred/Progressed	Immunoreactive	Resistant
GSM1559317	NA	3	4	GSE63885	0	Recurred/Progressed	Immunoreactive	Resistant
GSM1559318	NA	4	3	GSE63885	0	Recurred/Progressed	Immunoreactive	Resistant
GSM1559321	NA	4	3	GSE63885	0	Recurred/Progressed	Proliferative	Resistant
GSM1559322	NA	3	3	GSE63885	0	Recurred/Progressed	Mesenchymal	Resistant
GSM1559306	NA	3	4	GSE63885	0	Recurred/Progressed	Immunoreactive	Resistant
GSM1559320	NA	3	4	GSE63885	0	Recurred/Progressed	Proliferative	Resistant
GSM1559323	NA	2	3	GSE63885	0	Recurred/Progressed	Differentiated	Resistant
GSM249740	63	3	3	GSE9891	2	Recurred/Progressed	Mesenchymal	Resistant
GSM249748	72	3	3	GSE9891	6	Recurred/Progressed	Mesenchymal	Resistant
GSM249796	79	3	3	GSE9891	4	Recurred/Progressed	Proliferative	Resistant
GSM249831	64	3	3	GSE9891	6	Recurred/Progressed	Immunoreactive	Resistant
GSM249940	68	2	3	GSE9891	2	Recurred/Progressed	Proliferative	Resistant
GSM249943	55	2	4	GSE9891	6	Recurred/Progressed	Immunoreactive	Resistant
GSM1243891	48	2	3	GSE51373	6	Recurred/Progressed	Differentiated	Sensitive
GSM1243894	58	2	3	GSE51373	6	Recurred/Progressed	Proliferative	Sensitive
GSM1243885	67	2	2	GSE51373	7	Recurred/Progressed	Mesenchymal	Sensitive
GSM1243897	62	2	3	GSE51373	8	Recurred/Progressed	Mesenchymal	Sensitive
GSM1243903	54	2	3	GSE51373	19	Recurred/Progressed	Differentiated	Sensitive
GSM1243902	53	2	3	GSE51373	20	Recurred/Progressed	Mesenchymal	Sensitive
GSM1243901	79	2	3	GSE51373	22	Recurred/Progressed	Differentiated	Sensitive
GSM1243898	68	2	2	GSE51373	23	Recurred/Progressed	Differentiated	Sensitive
GSM1243886	63	2	2	GSE51373	25	Recurred/Progressed	Differentiated	Sensitive
GSM1243888	49	2	3	GSE51373	25	Recurred/Progressed	Proliferative	Sensitive
GSM1243890	51	2	3	GSE51373	25	Recurred/Progressed	Differentiated	Sensitive
GSM1243887	51	2	3	GSE51373	26	Recurred/Progressed	Immunoreactive	Sensitive
GSM1243899	54	2	3	GSE51373	26	Recurred/Progressed	Differentiated	Sensitive
GSM1243881	58	2	3	GSE51373	34	Recurred/Progressed	Immunoreactive	Sensitive
GSM1243883	61	2	3	GSE51373	36	Recurred/Progressed	Proliferative	Sensitive
GSM1243895	61	2	2	GSE51373	39	Recurred/Progressed	Immunoreactive	Sensitive
GSM1559361	NA	3	3	GSE63885	24.76	Recurred/Progressed	Proliferative	Sensitive
GSM1559362	NA	3	3	GSE63885	25.18	Recurred/Progressed	Immunoreactive	Sensitive
GSM1559364	NA	2	3	GSE63885	26.79	Recurred/Progressed	Differentiated	Sensitive
GSM1559365	NA	2	3	GSE63885	31.23	Recurred/Progressed	Mesenchymal	Sensitive
GSM1559366	NA	3	3	GSE63885	36.66	Recurred/Progressed	Proliferative	Sensitive
GSM1559367	NA	3	3	GSE63885	46.98	Recurred/Progressed	Differentiated	Sensitive
GSM1559368	NA	3	3	GSE63885	47.67	Recurred/Progressed	Proliferative	Sensitive
GSM1559369	NA	3	3	GSE63885	48.26	Recurred/Progressed	Proliferative	Sensitive
GSM1559370	NA	3	3	GSE63885	50.2	Recurred/Progressed	Immunoreactive	Sensitive
GSM1559333	NA	3	3	GSE63885	6.18	Recurred/Progressed	Differentiated	Sensitive
GSM1559334	NA	4	4	GSE63885	6.21	Recurred/Progressed	Proliferative	Sensitive
GSM1559335	NA	3	3	GSE63885	6.84	Recurred/Progressed	Immunoreactive	Sensitive
GSM1559336	NA	3	3	GSE63885	7.3	Recurred/Progressed	Mesenchymal	Sensitive
GSM1559337	NA	2	4	GSE63885	7.43	Recurred/Progressed	Differentiated	Sensitive
GSM1559338	NA	3	4	GSE63885	7.56	Recurred/Progressed	Immunoreactive	Sensitive
GSM1559339	NA	3	3	GSE63885	8.12	Recurred/Progressed	Immunoreactive	Sensitive
GSM1559341	NA	3	4	GSE63885	8.68	Recurred/Progressed	Immunoreactive	Sensitive
GSM1559342	NA	4	3	GSE63885	9.37	Recurred/Progressed	Mesenchymal	Sensitive
GSM1559343	NA	3	3	GSE63885	9.6	Recurred/Progressed	Differentiated	Sensitive
GSM1559344	NA	3	3	GSE63885	10.09	Recurred/Progressed	Proliferative	Sensitive
GSM1559345	NA	4	3	GSE63885	11.38	Recurred/Progressed	Mesenchymal	Sensitive
GSM1559346	NA	4	3	GSE63885	12.92	Recurred/Progressed	Differentiated	Sensitive
GSM1559347	NA	3	3	GSE63885	13.41	Recurred/Progressed	Proliferative	Sensitive
GSM1559348	NA	3	3	GSE63885	13.55	Recurred/Progressed	Differentiated	Sensitive
GSM1559349	NA	3	3	GSE63885	13.81	Recurred/Progressed	Immunoreactive	Sensitive
GSM1559350	NA	4	3	GSE63885	14.33	Recurred/Progressed	Mesenchymal	Sensitive
GSM1559351	NA	2	2	GSE63885	15.65	Recurred/Progressed	Differentiated	Sensitive
GSM1559354	NA	2	3	GSE63885	17.19	Recurred/Progressed	Differentiated	Sensitive
GSM1559355	NA	3	3	GSE63885	17.26	Recurred/Progressed	Immunoreactive	Sensitive
GSM1559356	NA	3	3	GSE63885	17.36	Recurred/Progressed	Differentiated	Sensitive
GSM1559357	NA	3	3	GSE63885	19	Recurred/Progressed	Immunoreactive	Sensitive
GSM1559358	NA	2	3	GSE63885	20.48	Recurred/Progressed	Differentiated	Sensitive
GSM1559359	NA	3	3	GSE63885	23.24	Recurred/Progressed	Proliferative	Sensitive
GSM1559360	NA	4	3	GSE63885	24	Recurred/Progressed	Differentiated	Sensitive
GSM249738	63	3	3	GSE9891	57	Recurred/Progressed	Proliferative	Sensitive
GSM249741	54	3	3	GSE9891	102	Recurred/Progressed	Mesenchymal	Sensitive
GSM249744	71	3	2	GSE9891	27	Recurred/Progressed	Proliferative	Sensitive
GSM249746	57	3	3	GSE9891	50	Recurred/Progressed	Differentiated	Sensitive
GSM249751	76	3	3	GSE9891	44	Recurred/Progressed	Immunoreactive	Sensitive
GSM249770	50	3	3	GSE9891	28	Recurred/Progressed	Differentiated	Sensitive
GSM249802	52	2	3	GSE9891	26	Recurred/Progressed	Differentiated	Sensitive
GSM249809	66	3	3	GSE9891	51	Recurred/Progressed	Mesenchymal	Sensitive
GSM249811	39	2	3	GSE9891	43	Recurred/Progressed	Immunoreactive	Sensitive
GSM249842	59	2	3	GSE9891	30	Recurred/Progressed	Immunoreactive	Sensitive
GSM249844	62	3	3	GSE9891	27	Recurred/Progressed	Differentiated	Sensitive
GSM249854	66	3	3	GSE9891	91	Recurred/Progressed	Mesenchymal	Sensitive
GSM249871	65	3	3	GSE9891	32	Recurred/Progressed	Immunoreactive	Sensitive
GSM249880	57	2	3	GSE9891	44	Recurred/Progressed	Differentiated	Sensitive
GSM249898	54	2	3	GSE9891	27	Recurred/Progressed	Proliferative	Sensitive
GSM249939	68	3	3	GSE9891	32	Recurred/Progressed	Differentiated	Sensitive
GSM249990	50	3	3	GSE9891	27	Recurred/Progressed	Mesenchymal	Sensitive
GSM249993	43	3	2	GSE9891	37	Recurred/Progressed	Immunoreactive	Sensitive
GSM249732	73	3	3	GSE9891	9	Recurred/Progressed	Proliferative	Sensitive
GSM249735	54	2	3	GSE9891	15	Recurred/Progressed	Immunoreactive	Sensitive
GSM249736	79	3	3	GSE9891	14	Recurred/Progressed	Proliferative	Sensitive
GSM249739	63	3	3	GSE9891	20	Recurred/Progressed	Proliferative	Sensitive
GSM249742	53	2	3	GSE9891	8	Recurred/Progressed	Mesenchymal	Sensitive
GSM249743	47	3	4	GSE9891	11	Recurred/Progressed	Mesenchymal	Sensitive
GSM249745	52	3	3	GSE9891	13	Recurred/Progressed	Mesenchymal	Sensitive
GSM249747	75	3	3	GSE9891	19	Recurred/Progressed	Immunoreactive	Sensitive
GSM249749	58	3	3	GSE9891	14	Recurred/Progressed	Immunoreactive	Sensitive
GSM249750	53	3	4	GSE9891	13	Recurred/Progressed	Mesenchymal	Sensitive
GSM249752	68	3	3	GSE9891	7	Recurred/Progressed	Proliferative	Sensitive
GSM249756	62	2	3	GSE9891	18	Recurred/Progressed	Immunoreactive	Sensitive
GSM249759	70	3	3	GSE9891	10	Recurred/Progressed	Mesenchymal	Sensitive
GSM249760	59	3	3	GSE9891	11	Recurred/Progressed	Immunoreactive	Sensitive
GSM249762	53	2	3	GSE9891	13	Recurred/Progressed	Immunoreactive	Sensitive
GSM249763	67	2	3	GSE9891	11	Recurred/Progressed	Immunoreactive	Sensitive
GSM249766	52	3	3	GSE9891	15	Recurred/Progressed	Differentiated	Sensitive
GSM249767	54	3	3	GSE9891	14	Recurred/Progressed	Immunoreactive	Sensitive
GSM249769	59	3	3	GSE9891	11	Recurred/Progressed	Proliferative	Sensitive
GSM249774	59	3	3	GSE9891	18	Recurred/Progressed	Proliferative	Sensitive
GSM249775	64	3	3	GSE9891	14	Recurred/Progressed	Differentiated	Sensitive
GSM249776	53	3	3	GSE9891	24	Recurred/Progressed	Proliferative	Sensitive
GSM249780	64	2	3	GSE9891	15	Recurred/Progressed	Differentiated	Sensitive
GSM249799	69	2	3	GSE9891	17	Recurred/Progressed	Proliferative	Sensitive
GSM249805	80	3	4	GSE9891	8	Recurred/Progressed	Immunoreactive	Sensitive
GSM249812	77	2	3	GSE9891	14	Recurred/Progressed	Proliferative	Sensitive
GSM249815	64	2	3	GSE9891	23	Recurred/Progressed	Immunoreactive	Sensitive
GSM249819	53	2	3	GSE9891	10	Recurred/Progressed	Proliferative	Sensitive
GSM249820	58	3	3	GSE9891	10	Recurred/Progressed	Immunoreactive	Sensitive
GSM249821	72	2	3	GSE9891	9	Recurred/Progressed	Mesenchymal	Sensitive
GSM249822	37	3	3	GSE9891	13	Recurred/Progressed	Immunoreactive	Sensitive
GSM249825	73	3	3	GSE9891	8	Recurred/Progressed	Immunoreactive	Sensitive
GSM249827	57	3	3	GSE9891	13	Recurred/Progressed	Proliferative	Sensitive
GSM249828	57	3	3	GSE9891	15	Recurred/Progressed	Proliferative	Sensitive
GSM249830	65	3	3	GSE9891	14	Recurred/Progressed	Proliferative	Sensitive
GSM249835	66	3	4	GSE9891	15	Recurred/Progressed	Immunoreactive	Sensitive
GSM249839	56	3	3	GSE9891	7	Recurred/Progressed	Proliferative	Sensitive
GSM249841	48	2	3	GSE9891	17	Recurred/Progressed	Differentiated	Sensitive
GSM249847	63	2	3	GSE9891	20	Recurred/Progressed	Differentiated	Sensitive
GSM249852	74	3	3	GSE9891	12	Recurred/Progressed	Immunoreactive	Sensitive
GSM249855	70	3	3	GSE9891	12	Recurred/Progressed	Proliferative	Sensitive
GSM249857	56	3	3	GSE9891	20	Recurred/Progressed	Proliferative	Sensitive
GSM249865	59	2	2	GSE9891	11	Recurred/Progressed	Immunoreactive	Sensitive
GSM249866	49	3	3	GSE9891	15	Recurred/Progressed	Differentiated	Sensitive
GSM249867	61	3	3	GSE9891	10	Recurred/Progressed	Mesenchymal	Sensitive
GSM249875	68	3	3	GSE9891	16	Recurred/Progressed	Proliferative	Sensitive
GSM249876	59	3	4	GSE9891	20	Recurred/Progressed	Mesenchymal	Sensitive
GSM249877	60	3	3	GSE9891	19	Recurred/Progressed	Immunoreactive	Sensitive
GSM249881	66	2	3	GSE9891	15	Recurred/Progressed	Proliferative	Sensitive
GSM249897	53	2	3	GSE9891	23	Recurred/Progressed	Immunoreactive	Sensitive
GSM249899	54	2	3	GSE9891	10	Recurred/Progressed	Immunoreactive	Sensitive
GSM249902	74	3	3	GSE9891	14	Recurred/Progressed	Proliferative	Sensitive
GSM249904	67	2	3	GSE9891	13	Recurred/Progressed	Immunoreactive	Sensitive
GSM249905	55	3	3	GSE9891	8	Recurred/Progressed	Differentiated	Sensitive
GSM249911	62	3	3	GSE9891	11	Recurred/Progressed	Mesenchymal	Sensitive
GSM249913	71	3	3	GSE9891	14	Recurred/Progressed	Proliferative	Sensitive
GSM249919	60	3	3	GSE9891	10	Recurred/Progressed	Proliferative	Sensitive
GSM249920	33	3	3	GSE9891	15	Recurred/Progressed	Proliferative	Sensitive
GSM249927	47	2	3	GSE9891	14	Recurred/Progressed	Immunoreactive	Sensitive
GSM249929	57	3	3	GSE9891	11	Recurred/Progressed	Proliferative	Sensitive
GSM249930	75	3	3	GSE9891	19	Recurred/Progressed	Proliferative	Sensitive
GSM249933	59	2	4	GSE9891	8	Recurred/Progressed	Immunoreactive	Sensitive
GSM249934	45	2	3	GSE9891	11	Recurred/Progressed	Differentiated	Sensitive
GSM249942	73	2	3	GSE9891	11	Recurred/Progressed	Proliferative	Sensitive
GSM249956	59	3	3	GSE9891	8	Recurred/Progressed	Mesenchymal	Sensitive
GSM249958	59	3	3	GSE9891	12	Recurred/Progressed	Immunoreactive	Sensitive
GSM249959	62	2	3	GSE9891	17	Recurred/Progressed	Differentiated	Sensitive
GSM249961	57	2	3	GSE9891	24	Recurred/Progressed	Proliferative	Sensitive
GSM249962	62	2	3	GSE9891	9	Recurred/Progressed	Immunoreactive	Sensitive
GSM249968	59	3	3	GSE9891	22	Recurred/Progressed	Immunoreactive	Sensitive
GSM249969	58	3	3	GSE9891	7	Recurred/Progressed	Differentiated	Sensitive
GSM249971	48	2	4	GSE9891	10	Recurred/Progressed	Differentiated	Sensitive
GSM249972	57	3	3	GSE9891	15	Recurred/Progressed	Differentiated	Sensitive
GSM249973	73	3	3	GSE9891	21	Recurred/Progressed	Differentiated	Sensitive
GSM249975	67	3	3	GSE9891	19	Recurred/Progressed	Immunoreactive	Sensitive
GSM249976	57	3	3	GSE9891	13	Recurred/Progressed	Proliferative	Sensitive
GSM249982	45	3	3	GSE9891	9	Recurred/Progressed	Mesenchymal	Sensitive
GSM249983	71	3	3	GSE9891	10	Recurred/Progressed	Differentiated	Sensitive
GSM249986	58	3	4	GSE9891	18	Recurred/Progressed	Differentiated	Sensitive
GSM249988	41	3	3	GSE9891	9	Recurred/Progressed	Mesenchymal	Sensitive
GSM249994	63	2	4	GSE9891	11	Recurred/Progressed	Immunoreactive	Sensitive
GSM249999	49	2	3	GSE9891	18	Recurred/Progressed	Proliferative	Sensitive
GSM249734	43	3	3	GSE9891	0	DiseaseFree	Differentiated	Resistant
GSM249777	77	3	3	GSE9891	6	DiseaseFree	Proliferative	Resistant
GSM249851	51	3	3	GSE9891	4	DiseaseFree	Proliferative	Resistant
GSM249883	73	2	3	GSE9891	0	DiseaseFree	Proliferative	Resistant
GSM1559371	NA	3	2	GSE63885	51.91	DiseaseFree	Immunoreactive	Sensitive
GSM1559372	NA	3	3	GSE63885	82.88	DiseaseFree	Proliferative	Sensitive
GSM1559373	NA	2	3	GSE63885	127.4	DiseaseFree	Mesenchymal	Sensitive
GSM1559353	NA	3	3	GSE63885	16.77	DiseaseFree	Mesenchymal	Sensitive
GSM249773	75	3	3	GSE9891	49	DiseaseFree	Proliferative	Sensitive
GSM249785	68	3	3	GSE9891	28	DiseaseFree	Proliferative	Sensitive
GSM249789	52	3	3	GSE9891	34	DiseaseFree	Proliferative	Sensitive
GSM249793	50	3	2	GSE9891	44	DiseaseFree	Immunoreactive	Sensitive
GSM249833	56	3	3	GSE9891	41	DiseaseFree	Immunoreactive	Sensitive
GSM249894	76	2	3	GSE9891	26	DiseaseFree	Proliferative	Sensitive
GSM249907	53	3	3	GSE9891	57	DiseaseFree	Immunoreactive	Sensitive
GSM249916	44	3	3	GSE9891	30	DiseaseFree	Proliferative	Sensitive
GSM249918	54	2	3	GSE9891	30	DiseaseFree	Differentiated	Sensitive
GSM249926	53	3	3	GSE9891	32	DiseaseFree	Immunoreactive	Sensitive
GSM249936	69	3	3	GSE9891	41	DiseaseFree	Immunoreactive	Sensitive
GSM249967	77	2	2	GSE9891	34	DiseaseFree	Differentiated	Sensitive
GSM249981	70	2	2	GSE9891	35	DiseaseFree	Proliferative	Sensitive
GSM249987	46	2	3	GSE9891	41	DiseaseFree	Differentiated	Sensitive
GSM249992	65	2	3	GSE9891	33	DiseaseFree	Mesenchymal	Sensitive
GSM250000	56	3	3	GSE9891	166	DiseaseFree	Immunoreactive	Sensitive
GSM249754	80	3	3	GSE9891	22	DiseaseFree	Proliferative	Sensitive
GSM249758	79	3	3	GSE9891	19	DiseaseFree	Immunoreactive	Sensitive
GSM249784	60	2	3	GSE9891	20	DiseaseFree	Differentiated	Sensitive
GSM249800	75	3	3	GSE9891	8	DiseaseFree	Immunoreactive	Sensitive
GSM249824	70	2	3	GSE9891	17	DiseaseFree	Proliferative	Sensitive
GSM249826	55	2	3	GSE9891	18	DiseaseFree	Differentiated	Sensitive
GSM249832	53	2	3	GSE9891	15	DiseaseFree	Differentiated	Sensitive
GSM249891	63	2	3	GSE9891	23	DiseaseFree	Immunoreactive	Sensitive
GSM249937	58	3	3	GSE9891	11	DiseaseFree	Proliferative	Sensitive
GSM249951	66	2	3	GSE9891	8	DiseaseFree	Mesenchymal	Sensitive
GSM249953	76	3	3	GSE9891	23	DiseaseFree	Proliferative	Sensitive
GSM249954	73	2	2	GSE9891	18	DiseaseFree	Differentiated	Sensitive
GSM249957	49	3	3	GSE9891	12	DiseaseFree	Mesenchymal	Sensitive
GSM249960	46	3	3	GSE9891	24	DiseaseFree	Immunoreactive	Sensitive
GSM249965	78	3	3	GSE9891	11	DiseaseFree	Immunoreactive	Sensitive
